# Supplementary material for: Novel risk genes for systemic lupus erythematosus predicted by random forest classification
Source: Sci Rep. 2017 Jul 24;7:6236. doi: 10.1038/s41598-017-06516-1 (PMC5524838; doi:10.1038/s41598-017-06516-1)
Supplement: Supplementary file 2 — Supplementary Table S1 [file 41598_2017_6516_MOESM2_ESM.xls]

## Sheet: Sheet1
Novel risk genes for systemic lupus erythematosus predicted by random forest classification
Jonas Carlsson Almlöf, Andrei Alexsson, Juliana Imgenberg-Kreuz, Lina Sylwan, Christofer Bäcklin, Dag Leonard, Gunnel Nordmark, Karolina Tandre, Maija-Leena Eloranta, Leonid Padyukov, Christine Bengtsson, Andreas Jönsen, Solbritt Rantapää Dahlqvist, Christopher Sjöwall, Anders A. Bengtsson, Iva Gunnarsson, Elisabet Svenungsson, Lars Rönnblom, Johanna K. Sandling, and Ann-Christine Syvänen
Supplementary Table S1 All genes in the random forest prediction and their corresponding Gini importance score. Gene regions with no selected SNP in any of the 15 random forest runs are not included as they all have a score of 0.
Chromosome	Start_position	End_position	Gene_name	Gini_importance_score
8	11388929	11459517	BLK	51.8065
16	10945845	11183547	CLEC16A	49.1631
2	191602546	191724231	STAT4	39.7926
11	127833865	127962663	ETS1	33.5288
2	185171337	185512459	ZNF804A	33.4286
10	61456061	62163290	ANK3	32.973
4	102930786	103214992	BANK1	30.5084
21	39469241	39477310	PSMG1	27.5439
5	150389696	150440842	TNIP1	27.1765
2	43717942	43848630	PLEKHH2	26.6733
7	128482512	128484529	TPI1P2	26.5904
7	50329188	50440292	IKZF1	25.9443
5	40715788	40729594	PTGER4	24.4346
11	35116992	35210525	CD44	23.8587
7	128367959	128377332	IRF5	23.0802
10	6092662	6144339	IL2RA	22.8444
1	171419492	171443075	TNFSF4	21.5934
12	127843691	127874494	SLC15A4	20.3741
3	161113883	161407573	IL12A-AS1	20.0672
7	75000554	75206226	HIP1	19.6946
8	10791066	11096285	XKR6	18.1853
5	173247936	173319919	CPEB4	17.81
10	63950212	64101777	ZNF365	17.5698
2	43311478	43676689	THADA	17.1532
9	3814127	4290035	GLIS3	16.7387
1	181791319	181826362	NCF2	16.6697
11	566445	602222	PHRF1	16.5842
2	60836868	60882725	PAPOLG	16.3683
2	102053267	102162766	IL1R1	16.3553
12	38905079	39049353	LRRK2	16.1417
13	98651163	98836754	UBAC2	15.7521
2	43303044	43307249	ZFP36L2	15.3839
8	128972055	129182681	PVT1	15.3649
10	80498797	80746291	ZMIZ1	15.2649
7	36859035	37359797	ELMO1	14.9134
10	49563523	49861007	WDFY4	14.8684
13	41744288	41795403	AKAP11	14.7526
3	50687675	51396669	DOCK3	14.6958
2	199842467	200038076	SATB2	14.6588
16	84490274	84513712	IRF8	14.5658
2	207016612	207194099	ADAM23	14.0394
11	118123681	118166867	DDX6	14.0053
1	101474892	101479664	S1PR1	13.6395
11	634219	685754	DEAF1	13.6082
5	158674368	158690059	IL12B	13.3204
8	11316382	11361686	FAM167A	13.2488
1	67545634	67635171	IL12RB2	12.8885
1	7994365	8008980	ERRFI1	12.7318
7	128381469	128482463	TNPO3	12.692
16	11346811	11353118	RMI2	12.1042
16	67235651	67290458	CDH3	12.0443
2	61268093	61551353	USP34	12.0422
11	696119	717727	EPS8L2	11.832
3	18461732	18546610	SATB1-AS1	11.7089
1	171276982	171286726	TNFSF18	11.7054
11	113815317	113826210	REXO2	11.5309
8	79590890	79680057	PKIA	11.4231
12	56621711	56637319	XRCC6BP1	11.2669
1	22650930	22730237	ZBTB40	11.2084
8	11263320	11333576	C8orf12	11.171
17	23107918	23151682	NOS2	11.0718
1	113734997	114030068	MAGI3	11.0568
2	204279442	204311880	CD28	10.951
10	6509110	6662269	PRKCQ	10.6917
7	50527838	50596262	DDC	10.5818
16	73885108	74024888	CFDP1	10.5582
1	92746840	93030549	EVI5	10.5247
11	685590	694131	TMEM80	10.5222
1	196874720	196993228	PTPRC	10.4192
3	45934394	46012320	FYCO1	10.338
2	99530147	100088477	AFF3	10.3369
10	59621283	59697700	IPMK	10.2745
1	190811479	190815782	RGS1	10.2371
2	101974737	102007650	IL1R2	10.1544
18	65219263	65667302	DOK6	10.145
7	51051402	51352009	COBL	9.9572
2	65391488	65447435	SPRED2	9.83011
16	31178788	31251714	ITGAM	9.79325
7	128571947	128596771	TSPAN33	9.75613
21	44471137	44485315	ICOSLG	9.70335
16	11255774	11257540	SOCS1	9.70094
8	11179409	11223064	MTMR9	9.58989
1	67646080	67668711	SERBP1	9.57333
14	68324124	68332713	ZFP36L1	9.34058
1	25098588	25129357	RUNX3	9.15786
19	10388448	10441307	PDE4A	9.14369
5	150380191	150388747	GPX3	9.13952
10	6170954	6199428	RBM17	9.11122
11	14621844	14850180	PDE3B	9.06147
2	218971304	218978908	CTDSP1	9.00046
12	39073462	39250824	MUC19	8.96065
22	28280797	28307085	NIPSNAP1	8.95479
1	91918487	92124424	TGFBR3	8.93641
18	65681172	65775212	CD226	8.92994
21	16024214	16174261	USP25	8.85122
7	50625253	50828653	GRB10	8.78686
11	114549554	114880451	CADM1	8.7318
5	159781494	159788329	PTTG1	8.73086
9	138442887	138454077	INPP5E	8.72375
2	68445825	68478089	PLEK	8.67353
12	38435089	38785928	SLC2A13	8.61664
12	111340918	111432100	PTPN11	8.60219
8	2780281	4839736	CSMD1	8.59552
9	138378228	138387954	CARD9	8.50594
1	117038256	117050748	C1orf137	8.49591
19	10322203	10352248	TYK2	8.48371
1	204924987	204974253	MAPKAPK2	8.45635
1	171713108	171724569	PRDX6	8.37398
19	51914607	51941560	STRN4	8.3434
9	138454368	138497328	SEC16A	8.32703
4	25524911	25540599	SMIM20	8.30551
2	204440755	204446928	CTLA4	8.26879
9	138389849	138412710	SNAPC4	8.22757
1	204875503	204889165	DYRK3	8.19485
3	58153392	58171770	DNASE1L3	8.17284
8	79807561	79880313	IL7	8.13428
16	67131161	67158540	ZFP90	8.08633
9	138424845	138438034	PMPCA	8.06031
1	195437214	195714208	CRB1	8.0508
11	544849	550779	LMNTD2	8.00707
1	170894807	170902635	FASLG	7.98538
1	205007570	205012462	IL10	7.97159
7	10938104	10946338	NDUFA4	7.93927
5	96122269	96169648	ERAP1	7.93855
12	5928300	6104097	VWF	7.8982
10	90023600	90333062	RNLS	7.83509
1	101227768	101263950	DPH5	7.81807
1	20081474	20112024	OTUD3	7.69726
1	204797114	204829239	RASSF5	7.67705
7	128304154	128338009	KCP	7.6076
2	218954995	218969861	SLC11A1	7.58252
18	41046944	41517058	SLC14A2	7.54826
1	114273518	114322014	HIPK1	7.54556
5	158516994	158569141	RNF145	7.52189
2	233961538	234045482	DGKD	7.49341
5	72504778	72506726	TMEM174	7.42849
2	241213334	241219349	GPR35	7.40653
5	526333	577549	SLC9A3	7.40618
13	65774966	66702469	PCDH9	7.37322
11	114054409	114082862	NXPE2	7.3288
4	123311207	123503364	KIAA1109	7.31194
12	6363459	6371001	LTBR	7.3029
19	10287888	10305314	RAVER1	7.29283
5	102229425	102394707	PAM	7.28602
7	153633229	154316933	DPP6	7.27667
2	193322815	193349870	PCGEM1	7.24533
1	67404756	67498238	IL23R	7.24442
19	51869412	51912224	PRKD2	7.22957
15	36567593	36644299	RASGRP1	7.20829
20	1557797	1586425	SIRPG	7.14493
1	195788007	196011246	DENND1B	7.14263
2	233881047	233920440	SAG	7.13692
12	6326269	6355166	SCNN1A	7.13098
11	34894252	34974251	PDHX	7.08561
3	120495909	120621013	ARHGAP31	7.00812
11	118269310	118272190	CXCR5	6.96157
2	25309333	25328688	DNMT3A	6.88933
13	43308488	43351826	CCDC122	6.85125
1	196138304	196143120	C1orf53	6.84068
8	126513632	126519829	TRIB1	6.83799
17	35314373	35327319	GSDMB	6.82528
14	97461699	97514214	C14orf64	6.82046
4	115739059	115817651	UGT8	6.81042
1	196758974	196776698	ATP6V1G3	6.80087
19	60384426	60412686	PTPRH	6.78025
1	167747815	167822393	F5	6.75018
17	35080900	35097849	PGAP3	6.68536
2	218899207	218930933	CATIP-AS2	6.66246
2	61558572	61618922	XPO1	6.65897
16	49288550	49324489	NOD2	6.6563
3	161189316	161196500	IL12A	6.63547
1	7830258	7835691	UTS2	6.61209
10	6228284	6317513	PFKFB3	6.60959
15	65217412	65274587	SMAD3	6.59339
19	6628845	6671662	C3	6.46515
11	69991608	70613490	SHANK2	6.44259
17	28364218	29507938	ASIC2	6.43186
14	80032573	80475637	CEP128	6.42186
11	527521	544916	LRRC56	6.39567
7	1821953	2239109	MAD1L1	6.37132
2	60962133	61008795	REL	6.34165
5	96023616	96136141	CAST	6.3382
11	550970	554025	RASSF7	6.2833
11	60495688	60544424	CD6	6.23102
7	26673212	26870866	SKAP2	6.19868
17	35078231	35080254	PNMT	6.1841
5	141468507	141514192	NDFIP1	6.18102
16	73795494	73798573	CTRB2	6.17803
3	50375047	50516032	CACNA2D2	6.17176
11	606564	615067	CDHR5	6.1642
9	116586735	116608229	TNFSF15	6.15794
22	35851825	35875908	IL2RB	6.153
5	665404	706666	CEP72	6.1491
9	138238003	138277508	QSOX2	6.1329
5	159761225	159778746	SLU7	6.11804
13	26538286	26644033	USP12	6.10734
3	58198298	58255501	ABHD6	6.08776
1	153432002	153444396	THBS3	6.05252
13	42046290	42080149	TNFSF11	5.9966
10	35575914	35901604	CCNY	5.98384
2	68543008	68547894	FBXO48	5.95721
11	616312	617173	SCT	5.94242
8	139211447	139578247	FAM135B	5.93884
2	162936162	163403503	KCNH7	5.92584
2	191542006	191587221	STAT1	5.91436
19	59446081	59452979	LILRB5	5.91115
2	233824955	233869059	ATG16L1	5.90088
11	2141734	2149611	TH	5.89978
19	51855460	51872553	DACT3-AS1	5.8954
9	4975244	5118183	JAK2	5.87657
1	205038837	205082950	IL19	5.8741
3	46037294	46043983	XCR1	5.86251
1	152644292	152708550	IL6R	5.85418
3	160269734	161097849	IQCJ-SCHIP1	5.83633
1	116858678	116915238	CD58	5.81997
16	30752862	30813124	BCL7C	5.80727
3	71086554	71377006	FOXP1	5.8055
21	35081967	35343465	RUNX1	5.78707
2	207224589	207291365	DYTN	5.7669
3	45839813	45932220	LZTFL1	5.76196
3	21422221	21423181	VENTXP7	5.69923
14	80491621	80645047	TSHR	5.65754
5	102622340	102642260	C5orf30	5.63653
19	10281886	10287691	FDX1L	5.62787
11	440279	481387	PTDSS2	5.61394
13	43351968	43366068	LACC1	5.55373
19	10276478	10281233	ZGLP1	5.53556
17	35372751	35387545	GSDMA	5.53519
7	73506055	73654856	GTF2IRD1	5.51738
2	62276765	62305370	B3GNT2	5.50217
1	181708128	181789951	SMG7	5.49981
15	36776090	36779531	C15orf53	5.48095
19	1058632	1083273	SBNO2	5.47757
21	44490649	44506527	DNMT3L	5.46865
8	11599125	11654918	GATA4	5.44054
1	92187515	92252573	BRDT	5.4398
19	53795668	53808506	FAM83E	5.41652
21	42697039	42740859	UBASH3A	5.40811
1	17507276	17563082	PADI4	5.38617
9	138508716	138560059	NOTCH1	5.36906
2	230900137	230976689	SP140L	5.34856
17	35149745	35157064	GRB7	5.34606
1	2562666	2696090	TTC34	5.33732
8	9949188	10323811	MSRA	5.32726
15	58567774	59308794	RORA	5.25976
1	153424923	153429330	MUC1	5.25665
10	59764744	59800519	UBE2D1	5.24687
4	123759587	123829761	IL21-AS1	5.22454
2	218843358	218919760	PNKD	5.22402
11	2246303	2248758	ASCL2	5.218
9	119506273	119519590	TLR4	5.18502
4	46728051	47123204	GABRB1	5.14138
19	59469486	59476845	LILRB2	5.13545
5	106740488	107034495	EFNA5	5.07929
1	7944300	7967929	PARK7	5.07211
1	204831597	204852527	EIF2D	5.06657
11	602554	605728	IRF7	5.05971
3	58293656	58386894	PXK	5.0496
1	114156756	114245382	AP4B1-AS1	5.04665
17	35167493	35273967	IKZF3	5.04554
16	73820428	73830481	BCAR1	5.01538
12	9796348	9804764	CD69	5.00958
13	42685665	43259116	ENOX1	4.99756
11	75833716	75941592	C11orf30	4.97231
1	181483994	181654257	NMNAT2	4.97024
8	6251520	6488548	MCPH1	4.96249
16	10930248	10943758	DEXI	4.95672
16	31273955	31301819	ITGAX	4.9326
19	53770804	53794496	SULT2B1	4.92519
22	35951246	35970285	RAC2	4.92242
11	407929	432011	ANO9	4.92177
17	35330821	35337410	ORMDL3	4.90983
9	138376172	138378084	DNLZ	4.88831
16	49333461	49393347	CYLD	4.87861
19	10362808	10375271	CDC37	4.8711
17	29606408	29608333	CCL2	4.82546
5	135392482	135427406	TGFBI	4.82239
9	138367329	138373878	GPSM1	4.81891
5	102912454	102926401	NUDT12	4.81432
1	114323535	114326399	OLFML3	4.79405
1	190552744	190603037	RGS21	4.77702
17	22982300	23000713	LGALS9	4.73139
19	51969979	51979974	SLC1A5	4.72497
19	1156797	1179434	STK11	4.71382
5	53216370	53642160	ARL15	4.70799
5	159752732	159759638	ZBED8	4.70412
3	27732443	27739210	EOMES	4.70072
19	60376280	60383532	SYT5	4.69876
19	53856475	53868076	NTN5	4.68729
19	53833107	53877314	SEC1P	4.68729
8	96350239	96891547	C8orf37-AS1	4.6586
5	35996614	36036887	UGT3A1	4.6556
2	233862060	233862326	SCARNA6	4.64535
22	35930222	35936675	SSTR3	4.63258
16	7322751	7703341	RBFOX1	4.59953
13	90848873	92317488	GPC5	4.59868
3	85090822	86206269	CADM2	4.57554
11	14856131	14870327	CYP2R1	4.57132
2	218929822	218941061	CATIP	4.56974
20	13924145	15981841	MACROD2	4.56232
1	117098608	117113374	CD2	4.55848
11	82843703	84312113	DLG2	4.55672
17	35428875	35464415	MED24	4.54435
10	6034339	6060156	IL15RA	4.54289
2	102294393	102334929	IL1RL1	4.54255
1	114041346	114103300	PHTF1	4.53208
17	35075124	35076333	TCAP	4.51548
4	14613395	14680875	CPEB2	4.48186
1	114268145	114273670	HIPK1-AS1	4.48104
5	150460459	150517636	ANXA6	4.47118
9	8304245	8723946	PTPRD	4.46706
16	73810384	73816323	CTRB1	4.44359
17	35046858	35073980	STARD3	4.44217
20	40134805	41251971	PTPRT	4.4258
19	60169522	60204322	NLRP2	4.40425
11	95816093	95879689	JRKL-AS1	4.40215
4	123019632	123092359	TRPC3	4.39979
16	63538183	63713420	CDH11	4.39801
19	51941142	51953672	FKRP	4.39489
12	56230113	56264821	KIF5A	4.3791
19	59557044	59568533	LAIR1	4.37821
7	27836717	28186962	JAZF1	4.37387
12	9639136	9651764	KLRB1	4.36655
5	149717394	149760064	TCOF1	4.35479
16	81217899	82387716	CDH13	4.33258
14	41146513	41443504	LRFN5	4.32584
13	66297301	66387164	PCDH9-AS2	4.30645
19	10457795	10474481	KEAP1	4.29233
12	127904033	128035462	GLT1D1	4.27643
2	5750249	5758968	SOX11	4.26808
9	34679566	34681274	CCL19	4.25457
20	44123032	44151987	NCOA5	4.24882
8	11664580	11682263	NEIL2	4.23648
14	81034906	81069958	SEL1L	4.23562
2	181553356	181636399	UBE2E3	4.23377
19	10484417	10489126	S1PR5	4.21552
16	30521379	30529255	ZNF689	4.20212
7	27146507	27162072	HOXA-AS3	4.20171
5	55431263	55564943	ANKRD55	4.2016
19	51842708	51856235	DACT3	4.17808
22	35906151	35914276	C1QTNF6	4.17216
7	77484309	78920826	MAGI2	4.15951
3	29297806	30007813	RBMS3	4.15148
7	18501893	19003517	HDAC9	4.14033
22	20251835	20308323	UBE2L3	4.13235
5	158055500	158459366	EBF1	4.11927
8	57236021	57286413	PLAG1	4.10668
7	50106227	50169398	C7orf72	4.10464
12	9925354	9939699	KLRF2	4.10354
13	21143214	21176640	FGF9	4.0996
8	131133532	131525088	ASAP1	4.09335
1	159842472	159844965	HSPA7	4.07839
20	1462896	1486343	SIRPD	4.05752
13	63209568	63214702	OR7E156P	4.05534
20	61689398	61728825	GMEB2	4.0432
22	20312378	20314340	YDJC	4.04028
2	143603368	144242391	ARHGAP15	4.0286
2	162707624	162717160	GCG	4.0126
2	102456193	102516863	SLC9A4	4.01161
14	77706468	79404386	NRXN3	4.0078
2	58127280	58240559	VRK2	4.00777
9	120968728	121171560	BRINP1	4.0017
2	168518775	168812351	STK39	3.98572
22	20317085	20321616	CCDC116	3.97863
2	204006649	204108303	RAPH1	3.95782
20	48090650	48091573	TRERNA1	3.95728
3	28258127	28336267	CMC1	3.95183
2	68373645	68400687	CNRIP1	3.94825
16	10878555	10926341	CIITA	3.93838
12	111082374	111304279	HECTD4	3.93443
17	23229466	23244536	LYRM9	3.93014
1	196153139	196165896	LHX9	3.92962
1	107915304	108309068	VAV3	3.92614
11	627304	630705	DRD4	3.91494
2	61021051	61098869	PUS10	3.89733
5	35892733	35915462	IL7R	3.89582
22	20326541	20328588	SDF2L1	3.89418
11	22825044	22838548	CCDC179	3.88576
3	57969166	58133022	FLNB	3.88379
19	10261654	10268454	ICAM5	3.85846
7	22733290	22738146	IL6	3.85344
1	7898517	7925812	TNFRSF9	3.83113
1	240318311	240754621	PLD5	3.81837
1	153412886	153419715	TRIM46	3.80598
7	23252840	23281254	GPNMB	3.79976
16	17103681	17472239	XYLT1	3.79764
2	218790364	218827316	ARPC2	3.79006
12	66669491	66701374	IFNG-AS1	3.786
2	33514919	33643302	RASGRP3	3.77339
9	122980235	123004186	RAB14	3.76974
17	36037505	36057629	SMARCE1	3.768
19	59411958	59438523	LILRB3	3.74594
3	58452862	58463127	KCTD6	3.73656
14	44043101	44046249	FSCB	3.73106
16	67328695	67426945	CDH1	3.73091
11	70970548	70971569	KRTAP5-11	3.72629
19	60465402	60483563	HSPBP1	3.72167
8	11656173	11658141	C8orf49	3.68656
13	27772482	27967265	FLT1	3.68208
16	30617962	30658951	SRCAP	3.68105
2	234048903	234134606	USP40	3.6705
14	34521854	34568524	SRP54	3.66898
8	71186820	71478574	NCOA2	3.66075
11	522241	525550	HRAS	3.65829
15	91387639	91418220	RGMA	3.65361
5	35940154	35974494	CAPSL	3.64795
3	189354354	190091154	LPP	3.64621
13	46303677	46369212	HTR2A	3.64478
19	56714595	56726922	SIGLEC6	3.63849
5	35653745	35850470	SPEF2	3.62923
9	123070200	123134941	GSN	3.62793
5	96237399	96281162	ERAP2	3.6176
1	20119386	20122697	PLA2G2E	3.58955
3	120725829	120761171	CD80	3.58341
19	53801811	53802783	SPACA4	3.58101
11	82120693	82122554	FAM181B	3.57977
1	159859611	159868377	FCGR3B	3.57585
3	16603304	16622010	DAZL	3.57531
7	3307605	4275157	SDK1	3.57395
17	35109756	35138441	ERBB2	3.56088
9	112167349	112381981	SVEP1	3.55033
1	161558346	161592177	NUF2	3.52719
1	7767075	7827827	PER3	3.52173
19	60432958	60461850	PPP6R1	3.51976
12	26379551	26877398	ITPR2	3.51858
1	17448179	17483314	PADI3	3.51239
5	71774989	71839005	ZNF366	3.50603
22	47350781	47533753	FAM19A5	3.49085
15	59943796	60139956	VPS13C	3.49004
9	5153862	5175618	INSL6	3.48579
1	159741828	159755984	FCGR2A	3.47057
1	153571675	153798948	ASH1L	3.4695
17	13868539	13869640	CDRT15P1	3.46239
8	1759555	1894214	ARHGEF10	3.45882
1	55277736	55303114	PCSK9	3.45505
2	205118760	206193131	PARD3B	3.44714
14	32478209	33343133	NPAS3	3.43776
12	56406289	56408406	AGAP2-AS1	3.42814
12	56404342	56418296	AGAP2	3.42814
1	114249437	114258231	DCLRE1B	3.41111
3	58388396	58394619	PDHB	3.40378
10	64234521	64238245	ADO	3.36849
1	2397613	2426824	PLCH2	3.34511
20	12937626	13095411	SPTLC3	3.34136
5	135310498	135318622	LECT2	3.33988
10	126140330	126292700	LHPP	3.33305
19	10242516	10258291	ICAM1	3.31864
10	49787534	49792286	LRRC18	3.31671
11	76046215	76058692	LRRC32	3.31598
18	12775476	12874334	PTPN2	3.30493
8	56954939	57087560	LYN	3.29544
17	35853201	35867508	IGFBP4	3.29445
7	70882411	71440144	CALN1	3.29197
2	218939631	218940869	CATIP-AS1	3.26778
3	33013103	33113698	GLB1	3.26671
17	29636799	29639312	CCL11	3.26396
12	2032676	2677376	CACNA1C	3.26385
18	27456206	27518684	B4GALT6	3.25787
2	25453615	25750020	DTNB	3.25114
11	14944790	14950408	CALCA	3.25064
11	16765782	16992539	PLEKHA7	3.23562
3	45902999	45919671	CCR9	3.23169
11	113897646	113935827	NXPE1	3.22951
3	161040343	161097849	SCHIP1	3.22253
16	66949730	67039910	SMPD3	3.21763
13	87122870	87129871	SLITRK5	3.21631
12	6290359	6307933	PLEKHG6	3.21124
20	1493028	1548689	SIRPB1	3.20863
8	131861728	132122017	ADCY8	3.17377
19	6723678	6808377	VAV1	3.17297
12	122033979	122160928	PITPNM2	3.16974
12	46521586	46585081	VDR	3.15298
9	116695443	116732696	TNFSF8	3.15225
4	138659523	138673102	PCDH18	3.15093
10	101282679	101286270	NKX2-3	3.13611
11	70954256	70955314	KRTAP5-10	3.13559
4	16112261	16509522	LDB2	3.13322
9	138497767	138500340	C9orf163	3.11497
1	30956710	30969019	MATN1	3.11072
1	153317971	153326638	EFNA3	3.10885
8	11702860	11734227	FDFT1	3.10532
1	55304619	55453627	USP24	3.10367
21	44377921	44390033	C21orf33	3.09685
7	27112333	27133164	HOXA3	3.09087
1	152936565	153098962	KCNN3	3.08959
14	85066240	85164023	FLRT2	3.07887
1	204710208	204736846	IKBKE	3.05315
9	18464078	18900947	ADAMTSL1	3.05046
1	81938042	82231010	LPHN2	3.04482
1	6767970	7752353	CAMTA1	3.04184
13	73158149	73606067	KLF12	3.0286
2	67477945	67491037	ETAA1	3.02049
15	56511466	56648365	LIPC	3.01314
3	42995762	43074211	FAM198A	3.01074
3	147786314	147806693	PLSCR5	3.01048
16	12902977	13241774	SHISA9	3.0098
5	36284860	36337768	RANBP3L	3.00106
18	29685061	29882574	NOL4	3.00101
4	942671	957348	DGKQ	2.99051
11	116803698	117173186	DSCAML1	2.9869
9	14071841	14304045	NFIB	2.97387
5	100170537	100266888	ST8SIA4	2.9723
19	60216886	60241444	GP6	2.96982
10	35337484	35419317	CUL2	2.96967
17	22823162	22974845	KSR1	2.96407
19	10258642	10260260	ICAM4	2.96212
18	2527523	2561489	METTL4	2.95755
16	87880566	88084470	ANKRD11	2.95426
12	54798296	54802545	ZC3H10	2.95419
12	54796640	54797883	RPL41	2.95419
7	74975004	74995389	PMS2P3	2.94015
1	2975601	3345045	PRDM16	2.92851
20	1562153	1577119	SIRPG-AS1	2.92129
2	114916368	116318796	DPP10	2.9205
12	100074124	100128147	SLC5A8	2.91945
1	85556755	85816634	DDAH1	2.91371
8	56177570	56601264	XKR4	2.9127
5	131548467	131556397	P4HA2-AS1	2.90575
7	36519073	36730679	AOAH	2.90552
8	134318595	134378729	NDRG1	2.89725
15	92642433	92828185	MCTP2	2.8967
4	91267706	92742393	CCSER1	2.89435
1	20013108	20014358	RNF186	2.89305
10	10866407	10876883	SFTA1P	2.89297
12	116375199	116890411	KSR2	2.87608
20	44180312	44191791	CD40	2.87379
19	10689728	10803586	DNM2	2.86672
13	83349340	83354529	SLITRK1	2.86417
9	34699001	34700164	CCL21	2.85909
2	140705465	142605740	LRP1B	2.85191
9	138416194	138424875	SDCCAG3	2.84667
2	100256184	100305627	LONRF2	2.83668
18	7557313	8396859	PTPRM	2.83407
12	56499976	56527014	CTDSP2	2.82487
19	10305451	10311345	ICAM3	2.81683
17	78494955	78602975	B3GNTL1	2.81409
5	102492908	102567123	PPIP5K2	2.8135
2	102169864	102222243	IL1RL2	2.80372
10	24023680	24876783	KIAA1217	2.80032
7	107193147	107230914	SLC26A3	2.79372
13	43582684	43626211	SMIM2-AS1	2.79347
1	93080304	93199667	FAM69A	2.78781
14	87469110	87529762	GALC	2.75464
9	6710862	7067264	KDM4C	2.75348
10	1213252	1769670	ADARB2	2.75188
8	117726235	117837243	EIF3H	2.74854
3	46258875	46283201	CCR3	2.74836
7	74883995	74953501	POM121C	2.74807
1	92537109	92626320	RPAP2	2.74658
20	47862656	47942186	SLC9A8	2.74445
11	20647672	21553805	NELL1	2.73769
19	56686292	56695459	SIGLEC12	2.73696
11	117920452	117942001	IFT46	2.73461
20	43425222	43472664	SYS1-DBNDD2	2.72635
13	52500876	52524197	OLFM4	2.7252
2	182713006	183095581	PDE1A	2.71929
8	73096039	73150373	TRPA1	2.71799
11	98396915	99734826	CNTN5	2.71606
3	54131732	55083624	CACNA2D3	2.71417
12	56374004	56401607	OS9	2.71256
12	110564332	110608183	BRAP	2.71015
2	62580859	62587108	TMEM17	2.70619
4	6322477	6355893	WFS1	2.69941
4	77354216	77423960	FAM47E	2.69727
1	153450239	153463949	GBAP1	2.6956
17	35138934	35140314	MIEN1	2.69089
3	58465902	58497969	ACOX2	2.68622
19	18251503	18253466	JUND	2.68326
12	54654061	54676734	RAB5B	2.67503
2	3729056	3872875	DCDC2C	2.67233
5	63291630	63293875	HTR1A	2.67115
3	36843311	36961552	TRANK1	2.67088
2	53750620	53867650	ASB3	2.66464
4	185545869	185632720	IRF2	2.66329
7	30430667	30484918	NOD1	2.65854
22	44828389	44833066	PRR34-AS1	2.65523
1	237858995	238139340	CHRM3	2.64361
17	52689372	53065543	MSI2	2.64249
17	35390546	35407739	PSMD3	2.64215
9	86474414	86682633	NTRK2	2.64159
5	137829079	137832903	EGR1	2.64001
4	47763166	47831030	TXK	2.63981
7	31343599	31347063	NEUROD6	2.63519
2	145142003	145550761	TEX41	2.63377
16	74038423	74056085	TMEM170A	2.63291
19	38804712	38956254	CHST8	2.63074
7	101245903	101713970	CUX1	2.62778
1	56733006	56817845	PPAP2B	2.62342
12	76749199	77130923	NAV3	2.62246
21	33697071	33731698	IFNGR2	2.62235
1	114238893	114249264	AP4B1	2.61765
1	153302836	153308653	EFNA4	2.6168
1	153445113	153450254	MTX1	2.6144
3	160269734	160464229	IQCJ	2.61379
4	916174	942443	TMEM175	2.61271
8	79740836	79794552	ZC2HC1A	2.61222
18	3486029	4445266	DLGAP1	2.61083
5	99899022	99950339	FAM174A	2.6001
14	38570873	38642188	SEC23A	2.60003
19	59536503	59542233	LILRA4	2.59991
19	59491661	59496077	LILRA3	2.59817
7	156123820	156126109	C7orf13	2.59725
18	28023984	28054364	MEP1B	2.58496
12	110374400	110521863	ATXN2	2.58016
7	38984133	39470915	POU6F2	2.58001
5	1306286	1348162	TERT	2.57782
7	31795731	32076999	PDE1C	2.57773
12	54784369	54793961	PA2G4	2.57762
1	214743210	215329610	ESRRG	2.57142
18	54299461	54447169	ALPK2	2.56876
9	138336818	138341600	DKFZP434A062	2.56754
19	18228905	18246319	KIAA1683	2.55848
3	184215699	184300069	MCCC1	2.55613
14	52573207	52689796	DDHD1	2.55491
9	27938083	28709303	LINGO2	2.55162
5	155686344	156127376	SGCD	2.54627
3	46218203	46224836	CCR1	2.54615
11	72225437	72530791	FCHSD2	2.53859
7	27159862	27162821	HOXA7	2.5369
10	5972171	6019564	FBXO18	2.5331
10	5960055	5971866	ANKRD16	2.5331
10	98902788	99042420	ARHGAP19-SLIT1	2.5244
11	26310253	26641412	ANO3	2.52424
11	116124095	116148924	BUD13	2.52138
19	60429813	60432444	TMEM86B	2.52061
12	119900931	119924697	HNF1A	2.51639
18	68354894	68362703	CBLN2	2.50839
2	241174805	241187199	CAPN10	2.50579
10	104668064	104828334	CNNM2	2.50281
3	336365	426097	CHL1	2.50239
7	74108557	74127653	WBSCR16	2.49921
9	26830682	26882826	CAAP1	2.49522
7	105675967	105712874	NAMPT	2.49381
11	125798605	126375976	KIRREL3	2.48575
16	11269214	11270661	TNP2	2.4813
3	48463117	48482058	ATRIP	2.47813
11	117983515	118033958	PHLDB1	2.47648
16	30391483	30442007	ITGAL	2.47066
5	173405212	173468788	HMP19	2.46641
9	34713049	34719535	FAM205A	2.46424
3	45959976	45964849	CXCR6	2.46047
2	172252164	172314914	DYNC1I2	2.45491
4	167013859	167171561	TLL1	2.4482
19	59434640	59438422	LILRA6	2.44664
12	114880763	115199374	MED13L	2.4441
12	54808252	54824727	ESYT1	2.43796
1	114157955	114215898	PTPN22	2.429
3	39279988	39298230	CX3CR1	2.42755
14	34831273	34856436	PSMA6	2.4245
4	30331134	30757521	PCDH7	2.42328
2	100803044	100979719	NPAS2	2.41158
15	67532212	67534938	RPLP1	2.40472
1	109623698	109627313	PSRC1	2.39892
1	109594163	109619901	CELSR2	2.39892
17	29707583	29709742	CCL13	2.39791
2	102339174	102381667	IL18R1	2.38948
10	83625049	84736915	NRG3	2.38551
12	110608239	110679294	ACAD10	2.38008
1	101110515	101133323	EXTL2	2.36813
14	101088312	101091766	DIO3OS	2.36455
7	28186600	28247521	JAZF1-AS1	2.36344
4	23402741	23500798	PPARGC1A	2.36197
3	6877801	7758218	GRM7	2.36194
3	103636548	103681375	ZPLD1	2.35979
11	117812414	117902749	KMT2A	2.35977
7	27147195	27149812	HOXA5	2.35929
16	30697270	30706024	ZNF629	2.35804
9	122890394	122979707	CNTRL	2.35538
4	57670684	57766222	IGFBP7-AS1	2.35473
17	9489578	9573728	USP43	2.3507
19	60487345	60515715	BRSK1	2.34937
4	123753232	123761662	IL21	2.34675
1	92484542	92537154	GLMN	2.3407
13	102494348	102517197	SLC10A2	2.3378
15	94471592	94671351	NR2F2-AS1	2.33234
13	28496747	28978084	MTUS2	2.32222
12	104981254	105057941	NUAK1	2.3194
2	29269143	29997981	ALK	2.31271
5	132560050	132976122	FSTL4	2.30904
12	54634155	54646113	PMEL	2.30764
12	113592441	113606352	TBX3	2.30689
1	100957783	100977189	VCAM1	2.30228
19	60361840	60369902	DNAAF3	2.302
2	135526304	135644749	RAB3GAP1	2.29936
17	35472593	35503646	THRA	2.29908
14	60857913	61087451	PRKCH	2.29128
14	103448377	103457656	C14orf2	2.28568
3	144466753	145050063	SLC9A9	2.2813
11	484511	496821	RNH1	2.28094
8	19215360	19298009	SH2D4A	2.26449
10	3808187	3817473	KLF6	2.26281
14	29115437	29466650	PRKD1	2.26174
5	67624151	67633405	PIK3R1	2.2561
15	29562620	29734834	OTUD7A	2.25554
12	54841902	54869618	SMARCC2	2.25496
4	833064	916174	GAK	2.25457
3	64054565	64186171	PRICKLE2	2.25088
2	62786504	63127125	EHBP1	2.25023
13	106618879	107317461	FAM155A	2.24898
12	109956210	110272741	CUX2	2.23213
1	114105976	114156593	RSBN1	2.22904
1	239005436	239587153	RGS7	2.22617
15	77039343	77085057	RASGRF1	2.22479
7	27128062	27134904	HOXA-AS2	2.22411
3	31677320	31998346	OSBPL10	2.21844
17	41327541	41461546	MAPT	2.2153
2	130440634	130454515	RAB6C-AS1	2.21524
1	201114032	201125008	RABIF	2.21392
4	126457016	126633537	FAT4	2.21372
19	60126688	60150685	NLRP7	2.21369
19	4198110	4220085	CCDC94	2.21132
21	44530148	44542530	AIRE	2.19566
3	52822045	52839757	ITIH4	2.19551
12	54646819	54652840	CDK2	2.19278
15	84486245	85373287	AGBL1	2.19266
17	51585834	51915006	ANKFN1	2.17996
5	131920514	132008212	RAD50	2.17577
1	153408507	153412428	KRTCAP2	2.16922
7	88226688	88804282	ZNF804B	2.16889
4	111758028	111782728	PITX2	2.16777
14	28264198	28304276	FOXG1-AS1	2.16452
20	44091227	44122196	SLC12A5	2.16189
22	28234155	28279736	THOC5	2.15747
12	56271208	56283478	PIP4K2C	2.15592
4	77391876	77451307	FAM47E-STBD1	2.15552
7	149778894	149807416	GIMAP8	2.15436
1	153470862	153477693	GBA	2.14657
5	177597222	177950162	COL23A1	2.14326
8	18429092	18915476	PSD3	2.1429
7	68701840	69895990	AUTS2	2.14159
12	110764414	110815611	MAPKAPK5	2.13768
10	49892295	49993583	VSTM4	2.13271
22	38038832	38045616	RPL3	2.12515
5	52892221	53014928	NDUFS4	2.11773
19	10932597	11033958	SMARCA4	2.11427
5	171401678	171547951	STK10	2.11392
1	212843154	212904537	CENPF	2.11294
3	103029523	103062559	NFKBIZ	2.11095
13	75232797	75332007	LMO7	2.11072
1	159601144	159604297	C1orf192	2.10535
20	61759606	61800495	RTEL1-TNFRSF6B	2.10514
20	61759606	61798050	RTEL1	2.10514
7	27151726	27153918	HOXA6	2.10063
9	88092467	88159222	ZCCHC6	2.10061
2	218735812	218739961	CXCR1	2.10057
11	78041975	78829343	TENM4	2.10004
4	125804656	125853337	ANKRD50	2.09614
2	183697327	183734657	NUP35	2.08975
17	56109953	56824981	BCAS3	2.08961
16	30680433	30695129	RNF40	2.08375
8	72916330	72919285	MSC	2.08247
1	166315403	166372298	GPR161	2.07761
5	357290	491405	AHRR	2.07741
12	131577229	131671846	FBRSL1	2.07625
10	12431588	12911739	CAMK1D	2.07189
1	217413795	217452830	LYPLAL1	2.07065
4	164464566	164473397	NPY1R	2.0672
11	36354110	36443330	PRR5L	2.06339
21	15255426	15358997	NRIP1	2.05649
3	190831909	191097762	TP63	2.05216
20	43425153	43438856	SYS1	2.04855
10	59698867	59719025	CISD1	2.04523
2	113496138	113526915	IL36B	2.04245
19	4920123	5104608	KDM4B	2.03891
2	162735439	162808291	FAP	2.03649
9	5347966	5427937	PLGRKT	2.03106
2	136313665	136350517	MCM6	2.02963
7	130835560	130891916	PODXL	2.02774
11	117948311	117978957	ARCN1	2.02352
13	92677078	93858274	GPC6	2.01883
11	61276696	61312565	MYRF	2.01732
20	34357658	34590454	DLGAP4	2.01437
5	149656101	149662718	ARSI	2.0139
5	24522965	24680842	CDH10	2.01381
2	49999146	51113178	NRXN1	2.01316
8	116489899	116750429	TRPS1	2.01086
10	72826696	73137270	CDH23	2.00986
11	61316684	61321290	FEN1	2.00914
7	157024510	158073243	PTPRN2	2.00888
1	236107786	236120845	ZP4	2.00494
12	122465888	122487217	RILPL2	2.00352
1	182040837	182164308	RGL1	2.00295
15	76838599	76890828	ADAMTS7	2.0011
19	53833083	53841263	CA11	1.99995
8	133202286	133562186	KCNQ3	1.9995
13	98951628	99014303	TM9SF2	1.9981
2	12774448	12800309	TRIB2	1.99514
9	95378729	95481690	PHF2	1.99405
1	153483619	153491898	FAM189B	1.99214
4	68020583	68093851	CENPC	1.98793
4	183482130	183961171	TENM3	1.98002
18	73090995	73111084	GALR1	1.97913
18	8707368	8822775	MTCL1	1.97652
3	106859798	107070577	CBLB	1.97097
22	20982462	21007324	BMS1P20	1.96941
12	54760075	54783558	ERBB3	1.96725
2	30523626	30720595	LCLAT1	1.9647
9	91165525	91284431	SEMA4D	1.96443
12	9957092	9976247	CLEC2A	1.96412
20	42007949	42131668	TOX2	1.96365
15	38367389	38387466	PLCB2	1.96247
7	50566950	50578655	DDC-AS1	1.95962
3	24510581	24516506	THRB-AS1	1.95907
7	27168581	27186405	HOXA10-HOXA9	1.95754
7	27168581	27171674	HOXA9	1.95754
2	61146866	61218673	KIAA1841	1.95664
11	113946522	113971694	NXPE4	1.95522
15	97009290	97325282	IGF1R	1.95441
7	145444385	147749021	CNTNAP2	1.95254
11	36461892	36488439	TRAF6	1.94893
2	241170839	241174406	CAPN10-AS1	1.94706
11	117907012	117922523	TMEM25	1.94334
11	118034151	118055591	TREH	1.94227
3	108578877	108580171	CCDC54	1.94029
11	2274082	2279719	C11orf21	1.93747
3	50629565	50661732	MAPKAPK3	1.93617
12	4413568	4425041	FGF6	1.92887
8	9450854	9677266	TNKS	1.92713
20	43387342	43410478	SDC4	1.92604
1	163437727	163592102	LMX1A	1.9251
3	21973634	21996324	ZNF385D-AS2	1.92485
11	122936179	123003689	GRAMD1B	1.92333
17	35351252	35354513	LRRC3C	1.91102
12	108310906	108370559	MYO1H	1.91001
11	27025308	27196891	BBOX1-AS1	1.90407
5	166264804	166285953	CTB-7E3.1	1.904
1	29435614	29525912	PTPRU	1.90342
3	52832990	52834370	ITIH4-AS1	1.89474
4	83493490	83514173	HNRNPD	1.89401
2	45732546	46268633	PRKCE	1.89272
14	46378577	47213907	MDGA2	1.89047
5	3649167	3654517	IRX1	1.88902
19	59618416	59639711	TTYH1	1.88728
7	23112441	23181563	KLHL7	1.88719
18	26823328	26876779	DSC3	1.88304
1	92268120	92301681	EPHX4	1.88275
14	34291687	34414604	BAZ1A	1.88196
1	153290371	153301876	ADAM15	1.8752
22	24468119	24757007	MYO18B	1.87512
15	61583762	61673892	USP3	1.87069
5	173348767	173365749	C5orf47	1.87029
15	96304936	96318072	ARRDC4	1.86924
5	1940444	1953604	CTD-2194D22.4	1.86885
10	106390848	107014983	SORCS3	1.86717
1	159817752	159837634	FCGR2C	1.85595
12	121979491	122017009	ABCB9	1.85344
1	114220958	114231692	BCL2L15	1.85139
12	56152304	56157995	ARHGAP9	1.85007
9	85049358	85272477	FRMD3	1.84699
3	2255512	3074645	CNTN4	1.84192
10	129784913	129814458	MKI67	1.84072
5	135293904	135305266	FBXL21	1.84069
1	158975470	158991232	SLAMF7	1.83824
3	120700057	120725815	TIMMDC1	1.83821
14	100362197	100397113	MEG3	1.83411
13	33290205	33438695	RFC3	1.83301
2	113479919	113482092	IL36A	1.83098
2	166553915	166713888	SCN1A	1.83016
9	16399500	16860786	BNC2	1.82924
15	86983042	86999883	ISG20	1.8287
16	30583278	30589632	FBRS	1.8245
16	23521983	23560179	PALB2	1.82424
15	95127682	95129849	SPATA8	1.82307
11	61340250	61391402	FADS2	1.82238
14	34940466	34943711	NFKBIA	1.81508
10	35504520	35541892	CREM	1.81433
7	27134650	27136924	HOXA4	1.81225
10	8136672	8157170	GATA3	1.8117
4	689572	754427	PCGF3	1.81158
3	32408166	32471337	CMTM7	1.80399
7	70235458	70816522	WBSCR17	1.80309
10	7900472	8097022	TAF3	1.80226
5	178510491	178705037	ADAMTS2	1.79984
8	67494375	67503766	RRS1-AS1	1.79972
10	4858368	4880251	AKR1E2	1.79964
22	37949630	37966860	PDGFB	1.79902
1	163898072	163934524	ALDH9A1	1.79614
12	54838311	54841633	MYL6	1.79541
2	211050650	211252076	CPS1	1.79495
9	132444780	132503560	FUBP3	1.79354
1	116918542	117011101	IGSF3	1.7923
3	56736485	57088376	ARHGEF3	1.79188
1	229829183	230243641	DISC1	1.79168
1	229731021	230243641	TSNAX-DISC1	1.79168
20	61800438	61809809	ARFRP1	1.78742
9	14724663	14900993	FREM1	1.78675
3	32968069	32971407	CCR4	1.78599
5	131437383	131439762	CSF2	1.78575
21	42665064	42689269	TMPRSS3	1.78043
4	14520682	14612767	CPEB2-AS1	1.7803
22	41929172	42069338	SCUBE1	1.78029
8	31616809	32720312	NRG1	1.77727
4	47832556	47966571	TEC	1.77304
8	16894704	16904045	FGF20	1.76875
13	22800961	22905867	SACS	1.76789
4	62045433	62620763	LPHN3	1.76238
12	97652699	98902563	ANKS1B	1.76183
9	8848017	8851727	PTPRD-AS1	1.76146
5	150290190	150306339	ZNF300P1	1.76125
1	243979264	244647337	SMYD3	1.75644
8	128269212	128279054	CASC19	1.75159
7	143779966	144164079	TPK1	1.75024
13	79808112	79813087	SPRY2	1.74737
3	147269917	147361972	PLOD2	1.74615
2	38211750	38262497	CYP1B1-AS1	1.74432
14	72197503	72430577	DPF3	1.74347
1	101134221	101219899	SLC30A7	1.74161
2	162831834	162883464	IFIH1	1.74006
7	9640424	9641972	PER4	1.73841
16	23754800	24139433	PRKCB	1.73023
11	70926718	70927901	KRTAP5-8	1.72773
1	154183253	154214590	ARHGEF2	1.72427
10	108323410	108914456	SORCS1	1.71892
8	109864521	109868946	TMEM74	1.71834
3	65314945	65999549	MAGI1	1.7176
10	87349291	88116230	GRID1	1.71649
8	19305951	19584374	CSGALNACT1	1.71588
17	68153679	68600448	SLC39A11	1.71456
2	170742900	171219920	MYO3B	1.71387
4	44398568	44423408	GNPDA2	1.71271
8	10659880	10734819	PINX1	1.70691
4	156808264	156877664	GUCY1A3	1.70371
19	2225630	2233181	C19orf35	1.70217
19	2220484	2224487	OAZ1	1.70217
17	72596829	72724776	SEC14L1	1.69897
8	111048408	111056135	KCNV1	1.69398
15	29080555	29181221	TRPM1	1.6937
11	60626505	60651899	CD5	1.69201
1	231007260	231012715	MAP10	1.69166
3	176059804	177006122	NAALADL2	1.68919
2	101680969	101877584	MAP4K4	1.68797
10	30762955	30790768	MAP3K8	1.68741
14	51025588	51267194	FRMD6	1.68515
1	84107644	84237421	TTLL7	1.68512
8	13991743	15140163	SGCZ	1.67937
8	10501269	10550027	RP1L1	1.67854
22	28806452	28903062	HORMAD2	1.67703
10	54195145	54201466	MBL2	1.67627
19	6614147	6621599	TNFSF14	1.67547
3	49566925	49683986	BSN	1.67536
19	59668020	59676249	CDC42EP5	1.67395
11	12355601	12513479	PARVA	1.67273
1	199426575	199464703	IGFN1	1.6711
13	104909406	104956031	DAOA-AS1	1.66567
14	44436256	44446210	C14orf28	1.66262
4	113286001	113329686	C4orf32	1.65893
1	158721443	158759676	SLAMF6	1.65681
12	105873673	105891943	TMEM263	1.65525
5	107222632	107745698	FBXL17	1.64868
14	21203136	21204078	OR4E2	1.6452
1	173558557	173979375	TNR	1.64425
8	123863081	124055936	ZHX2	1.64104
3	120630496	120665219	TMEM39A	1.63991
10	80777225	80785095	PPIF	1.63817
8	8679408	8788541	MFHAS1	1.63801
2	236067471	236705183	AGAP1	1.63523
4	24138185	24195282	DHX15	1.6302
7	2360999	2386903	EIF3B	1.62714
20	57612996	57856161	PHACTR3	1.62695
15	68127183	68177310	TLE3	1.62692
10	116044572	116154527	AFAP1L2	1.62467
2	16594210	16710615	FAM49A	1.62116
1	37033714	37272431	GRIK3	1.62103
9	27099138	27220176	TEK	1.61772
11	10729386	10757866	CTR9	1.61686
17	16783122	16816127	TNFRSF13B	1.61377
15	51593229	51839151	WDR72	1.61053
8	104582151	105335832	RIMS2	1.61031
14	38935327	38971455	FBXO33	1.60953
1	92318449	92385986	BTBD8	1.60708
12	61324030	61614932	PPM1H	1.60053
10	120957186	121205121	GRK5	1.59898
7	100288276	100301096	SLC12A9	1.59857
18	46340481	46512194	MAPK4	1.59699
2	118288724	118306423	DDX18	1.59604
11	36572618	36637417	C11orf74	1.59466
2	79593567	80729499	CTNNA2	1.59201
13	59137723	59636120	DIAPH3	1.58963
7	84462807	84589183	SEMA3D	1.58823
5	141360417	141372804	GNPDA1	1.58506
10	17891347	18240097	MRC1	1.58328
2	124499333	125389424	CNTNAP5	1.58318
5	77333905	77626335	AP3B1	1.58315
10	132780644	132999974	TCERG1L	1.58311
5	115807149	115938521	SEMA6A	1.58109
12	55933814	55990513	R3HDM2	1.57997
4	178588922	178600651	AGA	1.57892
1	2511940	2554341	MMEL1	1.5789
13	45174439	45186695	SPERT	1.57845
11	116165295	116168346	APOA5	1.57387
11	116154485	116163949	ZPR1	1.57387
17	73386677	73391764	FLJ45079	1.57319
14	100073236	100105884	BEGAIN	1.57149
20	60744241	60774092	SLCO4A1	1.56688
5	128329108	128397234	SLC27A6	1.56583
15	90197941	90510141	SLCO3A1	1.56501
4	768744	809945	CPLX1	1.5622
3	106568246	106778447	ALCAM	1.56165
9	100090184	100511300	GABBR2	1.56112
17	33120546	33179209	HNF1B	1.5608
2	178767453	178972406	OSBPL6	1.55847
2	76828357	77603010	LRRTM4	1.55823
1	199275262	199348317	CACNA1S	1.55772
15	23474952	23659442	ATP10A	1.55767
20	61809823	61837938	ZGPAT	1.55356
1	92712905	92724216	GFI1	1.55221
12	9713570	9743418	CLEC2D	1.55007
7	41967072	42243143	GLI3	1.54994
4	65878871	66218808	EPHA5	1.54621
9	20648307	20985954	FOCAD	1.54514
5	96319911	96390871	LNPEP	1.54223
5	133319096	133332305	C5orf15	1.53911
12	73217817	73221499	ATXN7L3B	1.53905
3	120670474	120696244	POGLUT1	1.5383
1	199127249	199151487	C1orf106	1.53736
7	7646866	7885376	RPA3OS	1.53446
4	47290771	47534880	CORIN	1.53442
10	104837763	104943053	NT5C2	1.53421
13	75343174	75355949	LMO7DN	1.53401
5	156819604	156834308	NIPAL4	1.53308
12	96382929	96451675	RMST	1.52976
3	49120482	49133375	USP19	1.5289
3	49108368	49117566	QARS	1.5289
19	8036286	8118385	FBN3	1.52717
11	66087510	66092623	CTSF	1.525
11	66070887	66087376	ACTN3	1.525
15	37330176	37334340	C15orf54	1.52473
9	71625550	71710968	C9orf135	1.52378
11	109952968	110088661	ARHGAP20	1.52374
5	124000508	124108704	ZNF608	1.52321
8	59880530	60194321	TOX	1.52196
19	60335877	60352534	TNNT1	1.51901
2	20264038	20288408	SDC1	1.5179
20	43478120	43488299	PIGT	1.5174
1	180290327	180297470	ZNF648	1.51684
5	9682108	9683463	TAS2R1	1.51528
21	43346369	43369109	CBS	1.51525
2	221990990	222145254	EPHA4	1.51512
10	30341734	30388494	KIAA1462	1.51478
1	57236166	58488799	DAB1	1.51413
7	43118722	43569463	HECW1	1.51379
11	2279818	2296006	TSPAN32	1.51341
1	150804798	150805853	LCE3E	1.51245
4	162524493	163304636	FSTL5	1.51179
2	134728299	134928662	MGAT5	1.51114
16	76690810	77804065	WWOX	1.5091
16	30569741	30575235	PRR14	1.5052
11	72653197	72687318	P2RY6	1.50408
19	60077360	60093651	FCAR	1.50246
20	59608211	59949068	CDH4	1.50242
15	77001146	77024475	CTSH	1.50064
2	198377670	198722853	PLCL1	1.49992
17	55291621	55325088	TUBD1	1.49931
16	24648549	24745048	TNRC6A	1.49822
18	58143499	58205923	TNFRSF11A	1.49635
9	34820263	34828583	FAM205B	1.49576
13	49004082	49057720	RCBTB1	1.49475
13	48968528	49001118	PHF11	1.49475
15	68733946	68842904	UACA	1.49422
8	11737442	11763055	CTSB	1.49402
2	239000364	239025630	ASB1	1.49247
3	49133550	49145603	LAMB2	1.49042
1	117254211	117334495	PTGFRN	1.49001
17	37718868	37794039	STAT3	1.48983
5	161427225	161515123	GABRG2	1.48981
5	179165993	179197683	SQSTM1	1.48797
9	115957645	116114617	COL27A1	1.48783
9	99886455	99921456	TRIM14	1.4863
20	43236953	43238599	PI3	1.48439
20	61798447	61800495	TNFRSF6B	1.48351
2	152050098	152299247	NEB	1.48339
5	148501238	148620194	ABLIM3	1.4827
11	130745580	131711926	NTM	1.48144
17	37604720	37681950	STAT5B	1.4781
2	207338356	207369156	FASTKD2	1.47413
7	6380650	6410123	RAC1	1.46981
11	61313177	61316661	TMEM258	1.46905
5	131774363	131839635	C5orf56	1.46835
3	49042145	49106508	QRICH1	1.46818
10	66255290	66256640	ANXA2P3	1.46717
12	56448617	56452181	METTL1	1.46696
12	56442383	56447243	CYP27B1	1.46696
12	56435147	56440460	2003-09-15	1.46696
10	55232538	56231057	PCDH15	1.46177
5	149761392	149772692	CD74	1.45928
1	155052165	155118266	NTRK1	1.45796
1	155043473	155053264	SH2D2A	1.45796
3	35657513	35810992	ARPP21	1.45665
3	187866440	187878717	HRG	1.45536
22	38296703	38415687	CACNA1I	1.45431
1	119759265	119767185	HSD3B2	1.45418
8	140682262	140784481	KCNK9	1.45347
8	130829623	130868316	GSDMC	1.45255
14	93998810	94012423	SERPINA9	1.4525
5	64100500	64350346	CWC27	1.44845
3	11289009	11574139	ATG7	1.44643
13	78953259	79028213	NDFIP2	1.44595
12	110948875	111031018	NAA25	1.443
19	39355191	39412260	LSM14A	1.44256
1	161090710	161105229	C1orf110	1.44184
12	108370842	108399538	KCTD10	1.43827
11	8369988	8572131	STK33	1.43547
5	131733299	131759205	SLC22A5	1.43486
12	128122223	128954165	TMEM132D	1.43426
20	37024394	37101780	DHX35	1.43403
3	73128808	73197701	PPP4R2	1.43349
7	33020249	33068934	NT5C3A	1.43007
13	60881819	60887656	PCDH20	1.42972
7	27099138	27102150	HOXA1	1.42919
11	70794439	70812048	FLJ42102	1.42779
15	28706170	28718305	ARHGAP11B	1.42314
17	55325188	55382568	RPS6KB1	1.4224
8	132985537	133095068	EFR3A	1.42093
12	110689073	110732172	ALDH2	1.41903
11	95141753	95162602	FAM76B	1.41874
7	99263571	99301664	CYP3A43	1.41793
2	133145841	134042501	NCKAP5	1.41768
19	59514246	59516221	LILRA5	1.41763
17	2646481	2887785	RAP1GAP2	1.41252
9	125813709	125835263	LHX2	1.41111
1	205329206	205339960	C4BPB	1.40965
1	205293242	205320991	PFKFB2	1.40965
14	46189969	46190778	RPL10L	1.40865
18	26963211	26996817	DSC1	1.40744
1	54880000	54980916	MROH7-TTC4	1.40695
1	54880000	54948528	MROH7	1.40695
12	54832470	54838038	MYL6B	1.40543
4	156349230	156357678	NPY2R	1.40524
14	103674812	103716988	KIF26A	1.40403
11	118272060	118286823	BCL9L	1.39898
7	107318787	107348879	DLD	1.39873
2	1614665	1727326	PXDN	1.3969
12	56140200	56152314	GLI1	1.39571
16	11276993	11277838	PRM2	1.39564
16	11274556	11274953	PRM3	1.39564
16	75782316	75791044	MON1B	1.39523
12	60388295	60872887	FAM19A2	1.39461
3	155538154	155630198	GPR149	1.39431
1	235272324	236063911	RYR2	1.3942
13	29236544	29322820	UBL3	1.39355
12	9896234	9913725	CLEC2B	1.39244
22	22670594	22677258	GSTTP1	1.39205
14	24351143	24588935	STXBP6	1.39127
8	89118575	89408833	MMP16	1.39016
2	60531805	60634137	BCL11A	1.38682
10	18280773	18372227	SLC39A12	1.38638
8	120638497	120720287	ENPP2	1.38513
13	35240788	35327998	DCLK1	1.38501
18	30327251	30725806	DTNA	1.38451
4	37268816	37364394	RELL1	1.3788
17	35963547	35975262	CCR7	1.3779
12	119924607	119938688	C12orf43	1.37785
10	17726129	17798827	STAM	1.37758
2	230741889	230793071	SP110	1.37554
17	35437320	35437424	SNORD124	1.37451
17	35425139	35427592	CSF3	1.37451
1	1179154	1199097	UBE2J2	1.3735
22	26474264	26527486	MN1	1.37077
11	117602614	117628293	MPZL3	1.36879
2	20510315	20512682	RHOB	1.36867
7	29152687	29520476	CHN2	1.3675
14	94023372	94053934	SERPINA12	1.36653
2	111206620	111592270	ACOXL	1.36373
2	136588388	136592195	CXCR4	1.36359
10	62299203	62431204	RHOBTB1	1.36302
5	14196828	14562458	TRIO	1.36284
1	169171259	169234570	MROH9	1.35996
5	64480318	64813460	ADAMTS6	1.35926
13	105940079	105985389	EFNB2	1.35891
1	38282109	38285037	POU3F1	1.35593
5	131845199	131854364	IRF1	1.35507
1	228260158	228484499	GALNT2	1.35496
2	113911737	113970251	CBWD2	1.35485
16	30102231	30107898	CORO1A	1.3541
3	48456689	48460541	TMA7	1.35005
3	48448583	48456533	CCDC51	1.35005
1	151051070	151052209	LCE1B	1.34892
1	151043934	151045731	LCE1C	1.34892
13	100504130	100866814	NALCN	1.34848
7	50479320	50485582	FIGNL1	1.34838
4	20339336	21559472	KCNIP4	1.34714
1	1128750	1131952	TNFRSF18	1.34691
1	1099148	1123176	TTLL10	1.34691
19	36770934	36776296	THEG5	1.34373
3	117911324	117918577	TUSC7	1.33812
11	65177642	65187019	RELA	1.33725
17	8318247	8474804	MYH10	1.33546
13	37108772	37341939	TRPC4	1.33522
1	205143252	205161858	FAIM3	1.33317
1	205137410	205144107	IL24	1.33317
3	166973385	167037947	BCHE	1.33236
11	65164167	65174967	SIPA1	1.33006
5	38294267	38501339	EGFLAM	1.33002
20	43435933	43440371	TP53TG5	1.32967
19	59735720	59748836	KIR3DX1	1.32819
2	33804631	33806788	MYADML	1.32342
11	112337178	112641129	NCAM1	1.32154
15	88874121	88989581	CRTC3	1.32109
5	159922704	160211797	ATP10B	1.31982
14	75907442	76037933	ESRRB	1.31972
13	39127763	39263802	COG6	1.31846
16	23440834	23476197	EARS2	1.31838
9	85772817	85785389	HNRNPK	1.31802
2	204509715	204534543	ICOS	1.31555
1	19103360	19155413	IFFO2	1.31521
8	136538897	136729030	KHDRBS3	1.31454
9	76893217	76951934	OSTF1	1.3145
2	241156676	241166822	RNPEPL1	1.31436
2	99225142	99238002	LYG2	1.31298
3	2127092	2160925	CNTN4-AS2	1.31178
17	27617307	27675793	RHBDL3	1.31095
12	110853469	110935406	TMEM116	1.31003
11	74085121	74119875	CHRDL2	1.30878
11	86426533	86717524	TMEM135	1.30876
16	224545	256125	ITFG3	1.30573
5	54309451	54317171	ESM1	1.30328
21	42395312	42401713	C21orf128	1.30171
21	42356136	42436174	UMODL1	1.30171
5	102449602	102483741	GIN1	1.30059
19	34390006	34395976	UQCRFS1	1.30017
14	87716204	87863009	KCNK10	1.29943
10	37930371	37931865	MTRNR2L7	1.29813
3	114948555	115013595	ATP6V1A	1.29797
1	1836125	1838593	CALML6	1.29722
14	50511730	50632172	TRIM9	1.29597
16	23382363	23429316	GGA2	1.2948
2	162908828	162927394	GCA	1.29469
10	94439660	94445388	HHEX	1.29412
16	11282193	11282693	PRM1	1.2925
9	123141086	123172403	STOM	1.29219
3	112273704	112395706	PVRL3	1.28987
12	26239772	26278975	SSPN	1.28918
11	60366004	60375137	CCDC86	1.28898
4	166216679	166253474	TMEM192	1.28891
8	76074943	76109348	CRISPLD1	1.28817
1	150045170	150065177	RORC	1.28796
4	184817413	184871741	TRAPPC11	1.28674
1	115061056	115102194	CSDE1	1.28636
16	76379983	76571502	VAT1L	1.28448
4	108754270	108860868	PAPSS1	1.28257
5	65927931	66318107	MAST4	1.28158
10	102662315	102709337	FAM178A	1.27954
2	241279934	241286573	AQP12A	1.27926
16	79132354	79142042	DYNLRB2	1.27901
5	154373452	154377878	KIF4B	1.27734
9	123082866	123087629	GSN-AS1	1.27687
7	86971114	87180575	ABCB1	1.27681
11	108798055	108805103	C11orf87	1.276
9	20331662	20612542	MLLT3	1.27476
7	125865887	126670805	GRM8	1.27385
16	28823242	28844033	RABEP2	1.27363
7	66405059	66423948	STAG3L4	1.27074
1	33752185	34403462	CSMD2	1.269
7	36159360	36307677	EEPD1	1.26893
2	104838400	104839903	POU3F3	1.2676
11	19095267	19154543	ZDHHC13	1.26756
10	131155443	131455773	MGMT	1.26622
17	44927653	44947381	NGFR	1.26613
10	17310263	17319598	VIM	1.26426
11	71964831	72057756	PDE2A	1.26421
9	10603205	10610420	PTPRD-AS2	1.26406
7	150376311	150380776	ASIC3	1.26132
7	150356441	150375802	ABCB8	1.26132
14	38772875	38792326	MIA2	1.26092
7	100325550	100331477	ACHE	1.2608
3	55517375	56477431	ERC2	1.25968
11	72143421	72182398	STARD10	1.25865
18	27425727	27432984	TTR	1.25787
1	190394214	190421568	RGS18	1.25568
7	17796909	17946656	SNX13	1.2533
9	122754434	122852375	C5	1.25234
20	60989011	61039749	DIDO1	1.25142
2	86522094	86573350	KDM3A	1.25121
18	30875321	30977430	MAPRE2	1.25112
16	49264386	49272765	SNX20	1.25096
13	102330449	102346384	METTL21EP	1.24978
9	89302415	89513369	DAPK1	1.24847
9	19043134	19092940	HAUS6	1.24827
5	111526213	111782909	EPB41L4A	1.24537
16	85065631	85099967	FENDRR	1.23946
22	43655706	43784245	PHF21B	1.23565
22	22996784	23168328	SPECC1L-ADORA2A	1.23464
22	22996784	23143708	SPECC1L	1.23464
8	67251165	67253400	CRH	1.23318
5	54756426	54866663	PPAP2A	1.23195
5	167915205	167939192	PANK3	1.23195
2	42847732	42873255	HAAO	1.23167
22	49459935	49518506	SHANK3	1.23137
7	41695125	41709231	INHBA	1.23129
19	51542090	51586072	PPP5C	1.22876
13	19694100	19704534	GJB6	1.22687
1	194461532	194844184	KCNT2	1.22553
7	134321798	134471070	AGBL3	1.22367
15	61676604	61681673	FBXL22	1.22174
15	61666961	61680079	USP3-AS1	1.22174
3	139550197	139607067	MRAS	1.22014
17	35036702	35046404	PPP1R1B	1.21623
16	82959629	83055294	ATP2C2	1.216
2	135671008	136004770	ZRANB3	1.21427
1	44357108	44373396	KLF17	1.21414
3	52845811	52906637	TMEM110	1.21373
3	52842170	52906637	TMEM110-MUSTN1	1.21373
3	52842170	52844275	MUSTN1	1.21373
5	132037576	132046269	IL4	1.2119
9	32543523	32563182	NDUFB6	1.21074
9	32541141	32543015	TOPORS-AS1	1.21074
9	32530541	32542626	TOPORS	1.21074
10	29006429	29011874	BAMBI	1.21036
2	119316216	119322229	EN1	1.20975
5	42792676	42838296	CCDC152	1.20802
1	92456160	92483955	C1orf146	1.2079
17	67628755	67634155	SOX9	1.20616
7	47281276	47588267	TNS3	1.20505
16	60243415	60628240	CDH8	1.20255
18	42780784	42882612	KATNAL2	1.20079
4	36923084	37127482	NWD2	1.19803
16	30629358	30629487	SNORA30	1.19691
1	153492393	153498800	SCAMP3	1.1962
8	66789122	66863883	PDE7A	1.19501
19	22570898	22578192	GOLGA2P9	1.1925
20	50133956	50241931	ZFP64	1.19219
19	50109760	50114446	APOC1	1.19218
19	50100878	50104490	APOE	1.19218
19	50086316	50098786	TOMM40	1.19218
18	63324798	63334947	DSEL	1.19115
1	211291197	211513431	RPS6KC1	1.19037
20	42593835	42681092	PKIG	1.18931
8	76614757	76641616	HNF4G	1.18871
10	92912748	93034068	PCGF5	1.18798
15	90738143	90812962	ST8SIA2	1.18337
22	49315703	49317874	ODF3B	1.18319
22	49311047	49315380	TYMP	1.18319
22	49308862	49311440	SCO2	1.18319
22	49293510	49305057	NCAPH2	1.18319
2	134929799	135193041	TMEM163	1.18272
5	72957738	73273574	ARHGEF28	1.18255
20	8060911	8813547	PLCB1	1.18228
8	39911630	39993067	IDO2	1.18092
7	22947402	23020295	FAM126A	1.18028
15	76952177	76977136	MORF4L1	1.17946
12	10113419	10142931	CLEC1A	1.17831
5	110875822	111103322	STARD4-AS1	1.17816
9	122403016	122516586	MEGF9	1.17701
12	54910767	54917896	SLC39A5	1.17604
12	54904391	54909905	NABP2	1.17604
12	54882554	54901982	RNF41	1.17604
11	113776460	113786542	RBM7	1.17602
8	110655580	110762410	SYBU	1.176
1	212227900	212281470	PROX1	1.176
13	108079571	108658356	MYO16	1.17395
7	102899466	103417199	RELN	1.17377
4	5104427	5553626	STK32B	1.17276
5	5185197	5193167	CTD-2297D10.2	1.17243
8	67507271	67543598	ADHFE1	1.171
8	67503816	67505522	RRS1	1.171
14	77042092	77152863	SPTLC2	1.17086
1	159550789	159601159	SDHC	1.16895
16	55950195	55957603	CCL22	1.16813
12	89870122	89873084	CCER1	1.16732
11	117903419	117906950	TTC36	1.1657
5	172193828	172312294	ERGIC1	1.16439
19	58333768	58354134	ZNF347	1.1634
10	71001796	71003216	NEUROG3	1.16289
1	98899823	98998644	SNX7	1.16248
7	134114703	134306020	CALD1	1.16164
20	61741501	61755407	STMN3	1.16135
1	246911292	246912228	OR14I1	1.161
19	60109319	60116251	NCR1	1.16075
10	17296243	17311990	VIM-AS1	1.16059
2	151835227	151854676	NMI	1.15959
7	55505799	55607694	VOPP1	1.15882
2	10009242	10059863	GRHL1	1.1585
12	13605676	14024289	GRIN2B	1.15729
2	84371316	84372835	FUNDC2P2	1.15718
4	130236731	130253293	C4orf33	1.15608
2	128739523	128792641	HS6ST1	1.15582
18	20895885	21186212	ZNF521	1.15487
8	71744153	71810731	XKR9	1.1542
16	23499835	23515140	NDUFAB1	1.15248
15	86803712	86811637	MRPL46	1.15172
10	14600561	14856902	FAM107B	1.1511
9	135120383	135140451	ABO	1.15058
1	159943385	159950766	FCRLA	1.14974
13	23379422	23421454	ANKRD20A19P	1.14867
11	102485369	102855801	DYNC2H1	1.14685
17	5914657	5968471	WSCD1	1.14411
13	92151642	92170209	GPC5-AS1	1.14333
1	1217626	1233132	ACAP3	1.14186
13	77526990	78089461	RNF219-AS1	1.14168
7	14182130	14847600	DGKB	1.14162
10	842853	967645	LARP4B	1.14051
3	50342220	50353371	RASSF1	1.13942
8	142500669	142511736	PTP4A3	1.13895
12	119892023	119894478	HNF1A-AS1	1.13854
4	123592075	123597100	IL2	1.13804
16	30472585	30477143	ZNF764	1.1379
12	56452649	56462591	METTL21B	1.1378
14	34661508	34813035	KIAA0391	1.13768
4	42590039	42727432	GRXCR1	1.1365
9	96061368	96103932	ZNF169	1.13578
16	85893905	85908527	C16orf95	1.13573
17	27202996	27210439	COPRS	1.13448
17	60563917	60654283	RGS9	1.13391
7	158513626	158630410	VIPR2	1.13364
14	71469538	72102991	RGS6	1.13203
8	77685668	77758065	ZFHX4-AS1	1.13199
4	72271866	72656668	SLC4A4	1.13184
15	72005841	72031531	LOXL1	1.13176
2	136379920	136459724	DARS	1.1317
8	63324054	64066182	NKAIN3	1.13083
8	107529327	107834097	OXR1	1.12968
7	140420500	140826648	TMEM178B	1.12825
3	48484200	48517263	SHISA5	1.12808
3	48481922	48484048	TREX1	1.12808
13	109204184	109236915	IRS2	1.12796
12	66834816	66839788	IFNG	1.12754
18	9698227	9852553	RAB31	1.12734
7	138896855	139124162	HIPK2	1.127
20	18516555	18692560	DTD1	1.12576
4	110881296	110942784	CFI	1.12535
5	63497426	63704452	RNF180	1.12317
15	86220991	86600966	NTRK3	1.12196
2	105727951	105877162	NCK2	1.12092
14	73027391	73029858	C14orf169	1.11985
14	73014941	73095404	HEATR4	1.11985
9	35782405	35799728	NPR2	1.1193
17	4784374	4789262	RNF167	1.11908
17	4781169	4784207	SLC25A11	1.11908
17	4776371	4779067	GP1BA	1.11908
2	24869834	24898749	CENPO	1.11862
2	24866639	24869755	PTRHD1	1.11862
10	97061519	97190927	SORBS1	1.11711
2	232534536	232910152	DIS3L2	1.11709
12	9461553	9492035	DDX12P	1.11707
15	50836451	50869501	ONECUT1	1.11705
20	61845464	61907300	ZBTB46	1.11394
3	64645585	64972183	ADAMTS9-AS2	1.11364
16	69278842	69392562	VAC14	1.11125
8	68496958	68821174	CPA6	1.11096
8	72272221	72431300	EYA1	1.10881
2	219023217	219141328	USP37	1.10588
18	27926566	27965522	RNF138	1.10517
10	110920404	110989480	RNU6-53P	1.10493
13	98536977	98538880	DOCK9-AS2	1.10376
1	154000876	154093710	GON4L	1.10376
11	24475091	25060762	LUZP2	1.10289
2	36436873	36631782	CRIM1	1.10206
18	37314233	37354559	KC6	1.0981
2	55946600	56004802	EFEMP1	1.09759
17	15280056	15407670	TVP23C-CDRT4	1.09677
17	54188228	54417322	PPM1E	1.09639
17	53777534	53784598	SUPT4H1	1.09566
17	53761297	53786087	BZRAP1-AS1	1.09566
4	109188149	109309561	LEF1	1.09469
2	55714701	55774549	PNPT1	1.09218
5	142130475	142588765	ARHGAP26	1.09139
12	54700955	54718486	IKZF4	1.09065
1	15145001	15267238	KAZN	1.09057
9	34948191	34972541	KIAA1045	1.08997
12	44409886	44588086	ARID2	1.08947
12	122434656	122459853	SETD8	1.089
2	10969513	10971802	KCNF1	1.08846
8	102573843	102751128	GRHL2	1.08825
1	238321807	238705112	FMN2	1.08751
22	31139833	31183373	BPIFC	1.08727
1	65502964	65654140	DNAJC6	1.08691
18	10660243	11138761	PIEZO2	1.08605
5	79470305	79587657	SERINC5	1.08367
14	76717854	76795591	TMEM63C	1.08311
3	49482568	49548055	DAG1	1.08277
4	25930429	26045850	RBPJ	1.07954
21	33524069	33558688	IFNAR2	1.07941
9	125181753	125732238	DENND1A	1.07823
5	79397928	79415244	CTD-2201I18.1	1.07692
2	136261884	136311220	LCT	1.07592
21	42280008	42303565	ZBTB21	1.07321
4	151218875	151398058	DCLK2	1.0724
7	155288318	155297728	SHH	1.07064
9	16193932	16266311	C9orf92	1.06853
9	33374947	33392517	AQP7	1.06822
22	22737764	22904596	CABIN1	1.06714
1	152566899	152590404	ATP8B2	1.06683
10	77212524	77987132	C10orf11	1.06653
11	19691456	20099723	NAV2	1.06473
17	37864387	37928123	ATP6V0A1	1.06406
9	123369201	123587630	DAB2IP	1.06275
9	117955891	118204421	PAPPA	1.0612
18	61569136	61699154	CDH7	1.06037
10	7870098	7889768	ATP5C1	1.05877
10	7832930	7869996	KIN	1.05877
2	65308332	65351891	ACTR2	1.05855
15	97609089	97744037	LRRC28	1.05768
10	18469747	18870694	CACNB2	1.05766
2	175749231	175754637	ATP5G3	1.0569
17	73931372	74085071	DNAH17	1.0568
19	56673708	56685671	CEACAM18	1.05539
12	6308183	6321544	TNFRSF1A	1.05438
10	45189629	45261573	ALOX5	1.05434
17	37693090	37717486	STAT5A	1.05401
2	152397531	152663839	CACNB4	1.05381
16	1823984	1862180	MEIOB	1.05167
15	60243028	60244774	C2CD4B	1.05079
5	9088137	9599233	SEMA5A	1.04997
18	75967902	75999219	ADNP2	1.04887
2	136060362	136199310	R3HDM1	1.04868
10	129735802	129774154	PTPRE	1.04864
5	19508911	20024110	CDH18	1.04825
7	148135396	148212374	EZH2	1.04519
3	48530120	48569231	PFKFB4	1.04348
18	13409497	13417533	LDLRAD4-AS1	1.0433
12	80175884	80676605	PPFIA2	1.04298
3	18364136	18441833	SATB1	1.04024
11	70841864	70890229	NADSYN1	1.04015
15	71952979	71968608	TBC1D21	1.03934
19	40474828	40496549	MAG	1.03817
2	234191029	234346684	UGT1A8	1.0379
2	1771891	2314052	MYT1L	1.03672
17	68842117	69151822	SDK2	1.03581
5	56811599	56814393	ACTBL2	1.03446
3	49371582	49424530	RHOA	1.03334
7	150128786	150133141	TMEM176A	1.03316
3	61522282	62255613	PTPRG	1.03306
5	150254146	150264738	ZNF300	1.03274
8	134118154	134184492	SLA	1.03153
8	133948386	134216325	TG	1.03153
19	62703120	62711322	ZNF773	1.03102
19	62690890	62697860	ZNF419	1.03102
7	74146282	74203559	GTF2IRD2B	1.03081
18	54958104	54977043	SEC11C	1.02956
11	61323672	61341105	FADS1	1.0282
5	31834787	32146795	PDZD2	1.0279
10	52504239	53728116	PRKG1	1.02758
12	1799693	1816179	LRTM2	1.02593
12	1771383	1898131	CACNA2D4	1.02593
19	3317564	3420215	NFIC	1.02572
4	189153918	189163193	ZFP42	1.02499
3	141136716	141769609	CLSTN2	1.02433
3	121023491	121295954	GSK3B	1.02385
3	120984246	121020022	NR1I2	1.02385
11	46721659	46824435	CKAP5	1.0236
17	29670178	29672534	CCL8	1.02222
2	179674663	179837595	SESTD1	1.02176
11	67137570	67139711	DOC2GP	1.02164
11	67130898	67136588	NDUFV1	1.02164
5	109052965	109233225	MAN2A1	1.02148
16	5074301	5087822	FAM86A	1.02109
4	167891110	168392316	SPOCK3	1.0181
1	152718577	152741150	SHE	1.01701
12	81605064	82052196	TMTC2	1.01626
19	18655424	18754143	CRTC1	1.01537
1	201862537	201979832	ATP2B4	1.01517
7	20140803	20223538	MACC1	1.01158
5	169713068	170096214	KCNIP1	1.01156
5	712976	746510	TPPP	1.01059
3	180853626	180989883	USP13	1.01007
13	110771015	110794595	TEX29	1.00968
12	93485030	93534058	TMCC3	1.00909
22	49055534	49075336	PLXNB2	1.00907
22	49044268	49050949	MAPK11	1.00907
22	49033457	49042216	MAPK12	1.00907
4	79691765	79750629	ANXA3	1.00844
22	43966786	43987011	KIAA0930	1.00756
1	112740322	112805309	CTTNBP2NL	1.00725
1	207823667	207853907	CAMK1G	1.00533
22	28514596	28564293	ASCC2	1.00285
7	49783802	49922684	VWC2	1.00258
7	27106497	27108919	HOXA2	1.00252
7	27102237	27106402	HOTAIRM1	1.00252
3	48648899	48675352	CELSR3	1.00203
1	38195238	38228348	SF3A3	1.00194
20	43470042	43472664	DBNDD2	1.00141
21	41714354	41753011	MX1	0.999521
17	36107768	36113528	KRT24	0.999075
20	10333427	10360573	MKKS	0.998937
1	85967503	86394709	COL24A1	0.997617
12	131000417	131130964	EP400	0.996562
11	124539768	124808495	PKNOX2	0.995447
20	56827367	56859353	GNAS-AS1	0.994919
4	15771225	15837259	TAPT1	0.994862
18	51040559	51408043	TCF4	0.994181
12	17032947	17034829	SKP1P2	0.992453
14	98247702	98253856	C14orf177	0.992391
2	230798688	230886174	SP140	0.989603
1	2429834	2447895	PANK4	0.988636
19	56224159	56229960	KLK12	0.988595
19	56217298	56222697	KLK11	0.988595
19	56207811	56215243	KLK10	0.988595
17	40696268	40750213	MAP3K14	0.987277
14	87541220	87550908	GPR65	0.986871
19	53810395	53814487	RPL18	0.985733
7	45918368	45927396	IGFBP3	0.984096
1	153925508	153975424	DAP3	0.983758
12	28002283	28014161	PTHLH	0.983096
1	159760659	159763311	HSPA6	0.982689
2	241067511	241146111	ANKMY1	0.982311
4	155922106	155969415	RBM46	0.981982
11	100063616	100366866	ARHGAP42	0.981302
20	51993485	52120711	BCAS1	0.981271
12	55923504	55931243	STAC3	0.978421
16	48910429	48960346	BRD7	0.977748
21	36754789	36836987	CLDN14	0.977573
4	66218273	66241699	EPHA5-AS1	0.975787
5	150050544	150060862	RBM22	0.975671
2	227304276	227371750	IRS1	0.975501
3	115040370	115148711	GRAMD1C	0.975183
15	45263694	45853712	SEMA6D	0.972615
20	61841654	61845847	SLC2A4RG	0.972509
13	40027800	40138734	FOXO1	0.971855
20	26032051	26042677	NCOR1P1	0.971834
12	65949327	65994655	CAND1	0.970149
11	29987863	29995153	KCNA4	0.966678
4	3738093	3740051	ADRA2C	0.966671
11	70937113	70938301	KRTAP5-9	0.966434
5	7922216	7954235	MTRR	0.966407
12	56210099	56227381	DCTN2	0.96626
15	99276982	99427840	LRRK1	0.964943
22	25398805	25506856	MIATNB	0.963823
19	59705824	59713712	LAIR2	0.96337
7	82287731	82630133	PCLO	0.963077
9	25666386	25668856	TUSC1	0.962566
17	29711459	29714365	CCL1	0.96238
3	49165295	49166838	LAMB2P1	0.958798
8	37672458	37675554	ZNF703	0.958741
20	275369	283512	NRSN2	0.95767
14	67356248	68132491	RAD51B	0.954046
5	16504627	16518894	ZNF622	0.953741
10	33506424	33663839	NRP1	0.95371
22	43267113	43272669	LDOC1L	0.953661
16	28472749	28510612	CCDC101	0.953297
21	43186446	43202842	NDUFV3	0.952239
3	149898347	149943480	AGTR1	0.950973
10	12249578	12278149	NUDT5	0.950747
2	112956213	113006693	TTL	0.950609
5	174084180	174090508	MSX2	0.950164
8	28611838	28614900	EXTL3-AS1	0.948946
3	170283980	170864257	MECOM	0.948075
9	101623957	101668994	NR4A3	0.948054
20	30683087	30703444	C20orf203	0.948034
7	100792820	100989024	COL26A1	0.945101
3	50570459	50580227	C3orf18	0.943258
1	179148935	179181862	KIAA1614	0.943138
4	157064719	157094498	CTSO	0.942404
20	30494522	30636536	NOL4L	0.940473
7	30777557	30898527	FAM188B	0.940046
7	30758275	30898527	INMT-FAM188B	0.940046
17	34871289	34944344	CDK12	0.939888
16	49727386	49742684	SALL1	0.939633
21	23655296	23679027	D21S2088E	0.939536
9	127549437	127769476	PBX3	0.938995
3	9883393	9896938	CIDEC	0.938948
8	23615908	23620056	NKX2-6	0.938613
3	45405078	45565332	LARS2	0.937564
22	23311590	23319035	LRRC75B	0.93741
22	23309717	23354972	GGT1	0.93741
22	23281617	23300932	SNRPD3	0.93741
7	107997424	108002530	DNAJB9	0.936484
1	182171588	182273486	COLGALT2	0.933353
1	17404207	17445088	PADI1	0.933131
1	164839776	164861097	FMO9P	0.932049
17	18069660	18088913	LLGL1	0.932017
1	20788030	20817987	CDA	0.931553
2	241944336	242082930	FARP2	0.930611
2	234490781	234592905	TRPM8	0.928646
9	1040353	1047554	DMRT2	0.928398
4	77575276	77923429	SHROOM3	0.927879
16	25610847	26056510	HS3ST4	0.92728
5	111276103	111380902	NREP-AS1	0.92687
12	108475903	108495741	MMAB	0.925801
18	76016105	76106388	PARD6G	0.924029
9	134126647	134220193	SETX	0.923833
9	36823271	37024476	PAX5	0.92378
21	44544344	44571692	PFKL	0.922345
10	114699998	114917426	TCF7L2	0.920047
2	61497882	61498016	SNORA70B	0.920029
16	67934649	67943213	TMED6	0.919985
16	67930915	67934514	NIP7	0.919985
16	67920024	67931027	COG8	0.919985
1	1157491	1160283	B3GALT6	0.918294
1	1142150	1157310	SDF4	0.918294
10	120058561	120091829	FAM204A	0.917716
17	38831878	38834030	ARL4D	0.917607
16	1523658	1545582	TMEM204	0.917302
16	1500428	1602110	IFT140	0.917302
2	139371363	139373214	YY1P2	0.91726
16	73304356	73366230	FA2H	0.916962
3	172262985	172660891	TNIK	0.916574
10	44626477	44775143	TMEM72-AS1	0.914811
14	31021900	31026902	GPR33	0.914076
2	162557000	162639298	DPP4	0.912281
2	61258058	61268190	AHSA2	0.909299
11	128069020	128188372	FLI1	0.907323
1	153272905	153290030	DCST1	0.906312
15	78138964	78217790	ZFAND6	0.90489
19	43518282	43553429	CATSPERG	0.903873
19	43502323	43511489	KCNK6	0.903873
11	61488332	61491708	FTH1	0.903464
3	197260551	197293429	TFRC	0.903239
12	55096423	55129467	TIMELESS	0.901727
11	17254861	17309646	NUCB2	0.901077
2	143351664	143463576	KYNU	0.90091
10	115871963	115924354	CCDC186	0.900337
3	58267011	58280960	RPP14	0.899716
5	115811092	115835268	SEMA6A-AS1	0.899004
19	18278039	18295001	LSM4	0.89733
1	153499282	153509944	CLK2	0.897055
9	2005218	2183623	SMARCA2	0.896147
3	46573891	46576182	LRRC2-AS1	0.896073
3	46531881	46583044	LRRC2	0.896073
14	102313568	102447590	TRAF3	0.895481
2	108877358	108972260	EDAR	0.895332
3	48705886	48729715	IP6K2	0.894867
19	40105758	40109570	ZNF30-AS1	0.894054
13	27475410	27572729	FLT3	0.893991
20	44070953	44078607	MMP9	0.893821
16	31134783	31135896	PYDC1	0.892862
16	31132842	31144011	TRIM72	0.892862
15	38673738	38742173	CASC5	0.891835
2	56678845	56678872	RNU6-35P	0.890992
1	204405494	204455270	C1orf186	0.89051
1	204390905	204398105	AVPR1B	0.89051
2	200333503	200424141	FTCDNL1	0.890147
7	27531583	27669145	HIBADH	0.889901
19	49522545	49552696	ZNF112	0.889433
4	35744014	35922374	ARAP2	0.888789
3	26639303	26727269	LRRC3B	0.888742
2	197405972	197499699	PGAP1	0.88863
12	111047731	111075791	TRAFD1	0.88753
18	12648737	12715739	PSMG2	0.885798
17	5358161	5428556	NLRP1	0.884924
4	1386719	1390230	NKX1-1	0.884858
1	224803123	224863538	C1orf95	0.884247
10	43421860	43433358	ZNF485	0.883974
10	16905970	17211822	CUBN	0.882246
20	4708669	4752291	RASSF2	0.882108
2	137464931	138151757	THSD7B	0.881472
2	113119904	113137871	SLC20A1	0.880042
3	189379024	189381290	FLJ42393	0.879729
1	93584065	93600736	DR1	0.879693
1	241718157	242073207	AKT3	0.878847
9	73488101	73573620	TMEM2	0.878744
17	26742767	26889352	RAB11FIP4	0.878587
5	131905034	131907113	IL5	0.878325
11	89624047	90287868	DISC1FP1	0.878317
10	12002026	12124846	UPF2	0.878282
11	65241719	65244985	RNASEH2C	0.878133
11	65236048	65243653	KAT5	0.878133
1	2508048	2512768	FAM213B	0.877881
17	70825751	70913385	GRB2	0.87783
7	23107371	23111847	KLHL7-AS1	0.876746
4	109033868	109055652	SGMS2	0.873942
4	185063502	185175869	STOX2	0.873768
19	60515980	60528520	TMEM150B	0.872839
1	153798395	153800359	ASH1L-AS1	0.870101
2	176842368	176910999	MTX2	0.869466
18	53862607	54219752	NEDD4L	0.869232
16	20251873	20271701	UMOD	0.868413
16	20229311	20246336	GP2	0.868413
11	106049947	106394381	GUCY1A2	0.867485
12	123962143	123965540	UBC	0.867107
16	74064522	74086427	CHST6	0.866785
12	107709823	107745456	SSH1	0.866392
7	57513824	57537207	ZNF716	0.864666
12	77963563	78369919	SYT1	0.864203
11	82647782	82675098	CCDC90B	0.86418
4	73365549	73653380	ADAMTS3	0.862575
17	11442472	11813790	DNAH9	0.861664
7	89870583	89883204	CLDN12	0.861653
14	58999992	59001812	GPR135	0.860426
11	85082911	85199850	SYTL2	0.860036
1	167824711	167866001	SELP	0.85979
1	50655809	50661707	DMRTA2	0.859315
19	18179770	18220010	PDE4C	0.85801
19	54641361	54646927	PIH1D1	0.857536
19	54624466	54636620	SLC17A7	0.857536
12	106236326	106577549	BTBD11	0.857318
3	52912622	53055129	SFMBT1	0.857297
3	178221235	178397742	TBL1XR1	0.857122
1	203740306	203768544	CDK18	0.857091
10	3169919	3205033	PITRM1	0.856725
1	241354352	241485331	CEP170	0.856708
11	15944570	16454511	SOX6	0.853738
5	150137700	150156491	SMIM3	0.851773
5	150020595	150039123	MYOZ3	0.850471
4	971444	977228	SLC26A1	0.850186
4	970784	988345	IDUA	0.850186
16	30032926	30042131	MAPK3	0.848093
14	20692935	20694024	OR5AU1	0.847806
4	178467984	178521086	NEIL3	0.847758
7	99140595	99170759	CYP3A7	0.84671
7	99120237	99170759	CYP3A7-CYP3AP1	0.84671
8	120148604	120188383	COLEC10	0.8459
19	51493472	51533637	HIF3A	0.844746
3	179759181	180044911	KCNMB2	0.844269
16	53915971	53922173	IRX6	0.843162
11	95349404	95715992	MAML2	0.843013
4	143168631	143987054	INPP4B	0.8429
11	131790084	132907613	OPCML	0.842879
9	111582397	111753577	PALM2	0.84285
3	50217682	50233415	SLC38A3	0.841691
2	113115877	113118228	FLJ42351	0.840142
8	93036370	93176666	RUNX1T1	0.840027
10	101792054	101831632	CPN1	0.839386
2	98776740	98919116	KIAA1211L	0.839154
2	239779963	239782090	MGC16025	0.839088
2	239634800	239987580	HDAC4	0.839088
12	90902882	91060578	C12orf79	0.83873
5	41342804	41546487	PLCXD3	0.837883
4	186743591	187114864	SORBS2	0.837858
1	168381811	168403547	METTL11B	0.837749
1	158777507	158815930	CD84	0.837397
15	38118803	38147002	SRP14-AS1	0.836302
15	38115182	38118681	SRP14	0.836302
12	14547863	14612058	PLBD1	0.835303
12	14409832	14547136	ATF7IP	0.835303
7	33100934	33115527	RP9	0.835297
1	224317050	224326326	H3F3AP4	0.834452
20	39240502	39362153	ZHX3	0.83417
20	39199574	39237771	PLCG1	0.83417
15	31390454	31945596	RYR3	0.834011
1	191357710	191490565	CDC73	0.833906
16	30843396	30867605	FBXL19	0.833524
16	30838140	30842091	FBXL19-AS1	0.833524
1	4614964	4737714	AJAP1	0.833293
1	158846232	158883725	SLAMF1	0.833049
10	5847191	5895518	GDI2	0.832976
3	158460225	158703830	VEPH1	0.832442
11	109469296	109547776	ZC3H12C	0.832006
5	81303599	81586973	ATG10	0.831658
20	42681576	42713790	ADA	0.830727
10	131824628	131868636	GLRX3	0.83068
8	99145925	99175014	ERICH5	0.830441
7	22124432	22363058	RAPGEF5	0.830321
2	112749648	112814111	ZC3H6	0.82992
3	37468816	37836285	ITGA9	0.828566
18	53464656	53621325	ATP8B1	0.827992
11	11819545	11937448	USP47	0.827735
1	201176575	201194147	ADIPOR1	0.827241
19	59911511	59916767	LILRP2	0.825878
16	30815428	30822382	CTF1	0.824869
11	395715	407397	SIGIRR	0.824284
11	384216	394908	PKP3	0.824284
1	110378745	110398786	STRIP1	0.821929
15	21961018	21966146	PWRN2	0.821352
2	166312558	166359049	GALNT3	0.82127
11	43337010	43473059	TTC17	0.821249
1	1167688	1171965	FAM132A	0.820914
22	28609157	28756857	MTMR3	0.820168
1	91739252	91763909	CDC7	0.818639
18	55249150	55515624	CCBE1	0.818424
14	92049877	92225087	RIN3	0.816917
1	79128036	79245083	ELTD1	0.816672
10	42328965	42368324	ZNF37BP	0.815984
3	185762280	185782890	EPHB3	0.815559
1	239882202	240032057	WDR64	0.814806
5	108698308	108773574	PJA2	0.814795
10	12978630	13181779	CCDC3	0.814158
14	70443874	70651852	PCNX	0.814139
15	28897530	28907278	HERC2P10	0.813427
1	179719308	180042543	CACNA1E	0.813243
11	35229327	35397681	SLC1A2	0.813099
7	34352648	34764409	NPSR1-AS1	0.813062
10	105243724	105342299	NEURL1	0.813045
1	115113627	115124831	SIKE1	0.81208
22	15897459	15919682	CECR7	0.811834
10	69761773	69772959	HNRNPH3	0.811328
12	54677309	54685576	SUOX	0.811109
1	178390590	178433792	QSOX1	0.810328
12	110935534	110945407	ERP29	0.80999
19	7699842	7703057	CLEC4G	0.809651
17	41432452	41432897	STH	0.80945
5	59819296	59879241	PART1	0.808897
11	43920681	43922009	C11orf96	0.8075
3	49369612	49370795	GPX1	0.805521
1	150818483	150819604	LCE3D	0.80543
5	127621499	127901634	FBN2	0.802855
11	43239629	43247495	HNRNPKP3	0.80283
8	134536272	134653365	ST3GAL1	0.80238
12	122339608	122400941	SBNO1	0.801162
16	55456619	55507263	SLC12A3	0.800395
20	5839973	5854005	CHGB	0.798977
17	67587673	67628529	SOX9-AS1	0.798832
12	88265732	88270767	DUSP6	0.798053
1	115630059	115682380	NGF	0.797916
21	41758347	41801862	TMPRSS2	0.797779
12	106692291	106694551	ASCL4	0.797239
7	107351481	107431040	LAMB1	0.796556
4	177478083	177490390	SPCS3	0.796321
21	26174731	26465009	APP	0.796217
20	44010698	44034240	ZNF335	0.795668
16	11549078	11588307	LITAF	0.795242
22	42970889	43040064	KIAA1644	0.794898
8	17478214	17544922	PDGFRL	0.794826
22	19713006	19716847	SLC7A4	0.794584
22	19699441	19712302	P2RX6	0.794584
22	19692495	19698576	TUBA3FP	0.794584
7	107171377	107189348	CBLL1	0.794058
4	11009085	11039635	HS3ST1	0.793726
1	9087062	9111816	GPR157	0.793151
20	35312903	35318713	GHRH	0.79313
20	35240869	35303439	RPN2	0.79313
17	55139644	55272734	VMP1	0.792953
1	208568218	208916261	HHAT	0.792853
20	16676997	16680809	OTOR	0.792654
12	22090376	22109873	CMAS	0.792383
5	148341905	148422930	SH3TC2	0.791766
1	52027453	52117197	NRD1	0.790614
3	135996788	136461997	EPHB1	0.79055
3	142939740	142948335	RNF7	0.790416
1	21795294	21868443	RAP1GAP	0.789515
3	46423724	46426018	CCRL2	0.788934
20	42273139	42288081	OSER1-AS1	0.78874
20	42257994	42272960	OSER1	0.78874
2	37425256	37453969	QPCT	0.787968
2	241301853	241385902	KIF1A	0.787767
10	85889164	85903291	GHITM	0.787039
10	98747784	98935673	SLIT1	0.786715
3	100840129	100998267	COL8A1	0.786688
21	34367692	34437204	MRPS6	0.786594
9	20996364	21021635	PTPLAD2	0.786247
7	73262022	73282100	LAT2	0.786018
17	649302	829748	NXN	0.786017
7	8440109	8759118	NXPH1	0.78576
8	8212667	8276754	SGK223	0.784388
2	54805652	55052660	EML6	0.784172
5	131621249	131637046	PDLIM4	0.783581
14	80711549	80757049	GTF2A1	0.783072
17	44154080	44154881	PRAC1	0.781906
4	95348018	95431466	SMARCAD1	0.781671
3	126284169	126412933	SLC12A8	0.781204
4	40506800	40911392	APBB2	0.780453
4	40446670	40506759	NSUN7	0.780453
5	40747434	40791829	TTC33	0.780238
3	112794436	112796872	ZBED2	0.780142
3	112743615	112853896	CD96	0.780142
12	103133686	103268216	TXNRD1	0.779569
5	141328895	141350040	RNF14	0.779141
15	55455994	55630217	CGNL1	0.778876
1	200246312	200252938	ELF3	0.777111
1	200218388	200241898	RNPEP	0.777111
9	33911690	34038947	UBAP2	0.776348
1	21639169	21683980	NBPF3	0.775827
21	34658192	34665310	KCNE2	0.775584
2	79106319	79109138	REG3G	0.775241
3	32834513	32908775	TRIM71	0.774818
19	60283571	60291103	EPS8L1	0.774767
12	13044642	13049031	HTR7P1	0.774084
12	13019065	13044510	HEBP1	0.774084
22	39955459	39966881	CHADL	0.772645
22	39931258	39957221	L3MBTL2	0.772645
3	197851052	197873271	NRROS	0.771104
1	7753915	7764079	VAMP3	0.770749
14	64611594	64639015	MAX	0.770434
20	61342580	61356337	NKAIN4	0.770108
20	61337679	61342304	BIRC7	0.770108
5	149090007	149214778	PPARGC1B	0.769691
2	215884923	215922741	ATIC	0.768083
8	172459	187340	ZNF596	0.767441
11	17371007	17454968	ABCC8	0.766832
7	12217372	12243415	TMEM106B	0.766248
2	191222092	191265737	NAB1	0.766228
2	238893923	238974280	TRAF3IP1	0.765125
2	198299847	198358319	BOLL	0.765015
5	71651949	71690936	PTCD2	0.764715
11	123005104	123030525	SCN3B	0.764642
4	54153879	54166305	LNX1-AS2	0.764462
9	81376507	81531616	TLE4	0.764209
11	91724909	92269283	FAT3	0.764119
17	61729387	62237324	PRKCA	0.763568
8	61753877	61943140	CHD7	0.763102
4	160408447	160500751	RAPGEF2	0.761855
1	5845454	5975120	NPHP4	0.761654
11	70915960	70916858	KRTAP5-7	0.761301
4	26194643	26366933	TBC1D19	0.761233
2	122229590	122241898	TSN	0.761122
13	85264922	85271484	SLITRK6	0.759628
2	176653080	176656936	EVX2	0.759584
21	40306212	41140909	DSCAM	0.759493
2	198143771	198248829	RFTN2	0.758956
10	114196745	114568493	VTI1A	0.758913
11	17766170	17991285	SERGEF	0.758523
19	53908066	53914788	MAMSTR	0.757651
3	73514341	73756762	PDZRN3	0.757531
10	79356575	79359589	DLG5-AS1	0.757527
7	48041632	48067419	C7orf57	0.75673
4	17491315	17632581	LCORL	0.756062
1	11840107	11841579	NPPB	0.756043
3	169450003	170031068	EGFEM1P	0.755896
16	2243117	2257339	RNPS1	0.754995
16	2229873	2241603	ECI1	0.754995
2	147061094	147065028	PABPC1P2	0.753964
12	56477426	56496119	AVIL	0.753869
17	75849254	75987176	RNF213	0.753789
7	38389821	38637692	AMPH	0.753735
19	60354947	60360912	TNNI3	0.753486
19	4180539	4188524	EBI3	0.752982
14	101345892	101464081	PPP2R5C	0.752907
[truncated: 1,716 more rows]
