# Supplementary material for: Novel risk genes for systemic lupus erythematosus predicted by random forest classification
Source: Sci Rep. 2017 Jul 24;7:6236. doi: 10.1038/s41598-017-06516-1 (PMC5524838; doi:10.1038/s41598-017-06516-1)
Supplement: Supplementary file 3 — Supplementary Table S4 [file 41598_2017_6516_MOESM3_ESM.xls]

## Sheet: Sheet1
Novel risk genes for systemic lupus erythematosus predicted by random forest classification
Jonas Carlsson Almlöf, Andrei Alexsson, Juliana Imgenberg-Kreuz, Lina Sylwan, Christofer Bäcklin, Dag Leonard, Gunnel Nordmark, Karolina Tandre, Maija-Leena Eloranta, Leonid Padyukov, Christine Bengtsson, Andreas Jönsen, Solbritt Rantapää Dahlqvist, Christopher Sjöwall, Anders A. Bengtsson, Iva Gunnarsson, Elisabet Svenungsson, Lars Rönnblom, Johanna K. Sandling, and Ann-Christine Syvänen
Supplementary Table S4 All genes with an associated SNP with an unadjusted p-value < 0.05. Only the lowest SNP in each gene region is reported.
Chromosome	Position	SNP	Gene_name	Association_p-value(unadjusted)
7	128360002	imm_7_128360002	IRF5	4.08e-24
7	128483219	imm_7_128483219	TPI1P2	1.29e-22
7	128436189	imm_7_128436189	TNPO3	1.37e-22
7	128381419	imm_7_128381419	KCP	1.72e-22
2	191666901	imm_2_191666901	STAT4	1.76e-20
1	181799203	imm_1_181799203	NCF2	1.82e-17
7	73671536	imm_7_73671536	GTF2I	1.05e-14
1	181566673	imm_1_181566673	NMNAT2	5.69e-11
7	128534944	imm_7_128534944	TSPAN33	1.65e-10
7	26961700	imm_7_26961700	SKAP2	6.82e-09
16	31250506	imm_16_31250506	ITGAM	1.79e-08
19	10336652	imm_19_10336652	TYK2	3.24e-08
16	73927237	imm_16_73927237	CFDP1	5.41e-08
16	31270212	imm_16_31270212	ITGAX	7e-08
1	25141942	imm_1_25141942	RUNX3	7.77e-08
12	127853102	imm_12_127853102	SLC15A4	1.09e-07
12	127842661	rs923077	GLT1D1	2.92e-07
5	150437964	rs6889239	TNIP1	3.59e-07
7	75014321	imm_7_75014321	HIP1	4.99e-07
1	171454398	imm_1_171454398	TNFSF4	5.28e-07
11	579564	imm_11_579564	PHRF1	6.67e-07
19	10288721	imm_19_10288721	RAVER1	8.82e-07
8	11389950	imm_8_11389950	BLK	9.35e-07
11	623689	imm_11_623689	DRD4	1.05e-06
2	43760039	1kg_2_43760039	PLEKHH2	1.15e-06
5	150263909	imm_5_150263909	ZNF300	1.28e-06
11	616220	imm_11_616220	CDHR5	1.6e-06
11	35111577	1kg_11_35111577	CD44	1.67e-06
7	50278256	imm_7_50278256	IKZF1	2.18e-06
16	11081866	imm_16_11081866	CLEC16A	3.53e-06
17	35157975	imm_17_35157975	MIEN1	4.19e-06
8	11672978	rs4840581	NEIL2	4.26e-06
19	10438843	imm_19_10438843	PDE4A	5.65e-06
17	35138909	imm_17_35138909	GRB7	6.11e-06
1	205010591	imm_1_205010591	IL10	6.71e-06
13	43165129	imm_13_43165129	ENOX1	7.19e-06
1	205006527	imm_1_205006527	IL19	1.02e-05
22	20315094	imm_22_20315094	YDJC	1.22e-05
11	602967	imm_11_602967	IRF7	1.23e-05
19	10486953	imm_19_10486953	S1PR5	1.31e-05
19	10373911	imm_19_10373911	CDC37	1.82e-05
18	27457533	rs12964617	B4GALT6	1.86e-05
10	61845030	imm_10_61845030	ANK3	1.89e-05
1	195681488	imm_1_195681488	CRB1	1.99e-05
19	10482108	imm_19_10482108	KEAP1	2.25e-05
2	162832883	seq-rs35667974	IFIH1	2.93e-05
1	67708986	1kg_1_67708986	SERBP1	3.19e-05
12	111390798	imm_12_111390798	PTPN11	3.38e-05
7	74903717	imm_7_74903717	POM121C	3.6e-05
4	102935732	imm_4_102935732	BANK1	3.9e-05
2	191600553	imm_2_191600553	STAT1	4.13e-05
11	651754	imm_11_651754	DEAF1	4.49e-05
2	136327068	rs4988226	MCM6	4.7e-05
15	36615432	imm_15_36615432	RASGRP1	6e-05
22	20306934	imm_22_20306934	UBE2L3	6.02e-05
22	20312249	imm_22_20312249	CCDC116	6.3e-05
11	127855863	imm_11_127855863	ETS1	6.77e-05
11	541753	imm_11_541753	LRRC56	8.42e-05
16	30696260	imm_16_30696260	C16orf93	8.63e-05
5	159765775	1kg_5_159765775	SLU7	9.36e-05
19	59445014	seq-rs62133135	LILRB3	9.81e-05
1	114105331	imm_1_114105331	PHTF1	9.85e-05
12	110971201	imm_12_110971201	NAA25	9.97e-05
1	114179091	imm_1_114179091	AP4B1-AS1	0.0001052
1	114179091	imm_1_114179091	PTPN22	0.0001052
2	136310628	rs2236783	LCT	0.0001164
17	35379382	imm_17_35379382	GSDMA	0.0001293
19	10452276	imm_19_10452276	ATG4D	0.0001315
14	79343602	rs8011654	NRXN3	0.0001351
2	136457370	rs687670	DARS	0.0001366
1	1184667	rs11804831	UBE2J2	0.0001374
10	6129847	imm_10_6129847	IL2RA	0.0001408
17	35078071	imm_17_35078071	PNMT	0.0001514
2	64733367	rs1861402	SERTAD2	0.0001552
11	106438480	rs2445107	GUCY1A2	0.000157
12	110663854	imm_12_110663854	ACAD10	0.000164
5	159785560	1kg_5_159785560	PTTG1	0.000168
3	161211572	imm_3_161211572	IL12A-AS1	0.0001704
1	7757162	imm_1_7757162	VAMP3	0.0001709
5	542979	1kg_5_542979	SLC9A3	0.0001743
10	59785229	1kg_10_59785229	UBE2D1	0.0001746
1	239921432	rs9428886	WDR64	0.0001819
19	4195586	rs453992	CCDC94	0.000183
10	64054788	imm_10_64054788	ZNF365	0.0002117
14	70466560	rs2526866	PCNX	0.0002201
18	13496012	rs4796988	LDLRAD4-AS1	0.0002205
5	96237276	imm_5_96237276	ERAP2	0.0002251
19	5017995	rs2613766	KDM4B	0.0002251
3	39296222	rs2669845	CX3CR1	0.0002394
11	692097	imm_11_692097	TMEM80	0.00024
16	30681106	imm_16_30681106	RNF40	0.0002465
16	30654323	imm_16_30654323	SRCAP	0.0002465
19	4188067	rs4905	EBI3	0.0002473
17	35176330	imm_17_35176330	IKZF3	0.0002496
12	111095097	imm_12_111095097	HECTD4	0.0002555
10	59801062	1kg_10_59801062	TFAM	0.000268
17	35088241	imm_17_35088241	PGAP3	0.0002691
19	18378767	rs13344313	LRRC25	0.0002728
20	16673578	rs2057030	OTOR	0.0002741
8	11370374	imm_8_11370374	FAM167A	0.0002911
9	36965108	rs10814496	PAX5	0.0003033
2	135623558	rs6730157	RAB3GAP1	0.0003061
5	111566232	rs13164349	EPB41L4A	0.0003079
11	697297	imm_11_697297	EPS8L2	0.0003094
13	29350938	rs17687828	UBL3	0.0003237
2	135671267	rs1375131	ZRANB3	0.0003297
19	59500243	seq-t1d-19-59500243-G-A	LILRA3	0.0003312
2	162945636	imm_2_162945636	KCNH7	0.0003366
17	35080689	imm_17_35080689	ERBB2	0.0003553
11	474204	imm_11_474204	PTDSS2	0.000361
2	218980389	seq-rs56191141	VIL1	0.0003697
3	20167582	rs2068477	KAT2B	0.0003725
12	110567545	imm_12_110567545	BRAP	0.000373
19	8418940	rs17160491	HNRNPM	0.0003817
14	67823346	rs911263	RAD51B	0.0003827
17	35318450	imm_17_35318450	GSDMB	0.0003918
16	30579033	imm_16_30579033	FBRS	0.000398
17	35277824	imm_17_35277824	ZPBP2	0.0003995
1	204873047	imm_1_204873047	DYRK3	0.0004064
5	81424635	rs10036319	ATG10	0.0004191
3	120605510	imm_3_120605510	ARHGAP31	0.0004223
2	136097818	rs12465802	R3HDM1	0.000431
12	100281661	rs2305862	UTP20	0.0004388
22	20336219	imm_22_20336219	PPIL2	0.0004496
9	138352514	imm_9_138352514	DKFZP434A062	0.0004528
17	35346239	imm_17_35346239	LRRC3C	0.000453
12	110556807	imm_12_110556807	ATXN2	0.000456
17	35402555	imm_17_35402555	PSMD3	0.0004582
15	31599801	rs16971851	RYR3	0.0004747
17	35330938	imm_17_35330938	ORMDL3	0.0005015
2	191243821	rs2286896	NAB1	0.0005052
16	30573868	imm_16_30573868	PRR14	0.0005125
18	27444172	rs4799585	DSG2-AS1	0.0005157
1	92832292	1kg_1_92832292	EVI5	0.000517
19	4363713	rs243354	CHAF1A	0.0005179
1	1125105	rs9729550	B3GALT6	0.000537
14	94077410	rs11623139	SERPINA4	0.0005431
1	119791708	rs1538987	HSD3B1	0.0005508
4	835772	rs10031922	GAK	0.000596
2	29601666	rs4666233	ALK	0.0006005
12	100324940	rs11612569	ARL1	0.0006071
19	10286986	imm_19_10286986	FDX1L	0.0006102
2	136210656	rs10202489	UBXN4	0.000613
11	118123130	imm_11_118123130	TREH	0.0006331
11	118126705	imm_11_118126705	DDX6	0.000654
20	10334059	rs1547	MKKS	0.0006629
5	78333027	rs7710824	DMGDH	0.0006712
3	120632779	imm_3_120632779	TMEM39A	0.0006716
1	171644177	1kg_1_171644177	PRDX6	0.0006807
7	82411034	rs12669254	PCLO	0.0006874
3	45539883	rs7626059	LARS2	0.0006991
1	54918485	rs17396131	MROH7	0.0007118
1	54918485	rs17396131	MROH7-TTC4	0.0007118
7	73268091	rs2293757	LAT2	0.0007129
22	49425117	rs4040041	ARSA	0.0007434
1	195891936	imm_1_195891936	DENND1B	0.0007436
3	58289303	imm_3_58289303	PXK	0.0007662
1	17433233	rs12026071	PADI1	0.000777
12	6023920	rs216293	VWF	0.0007889
17	37883108	imm_17_37883108	ATP6V0A1	0.0007943
1	116905356	imm_1_116905356	CD58	0.0008043
1	190792607	imm_1_190792607	RGS1	0.0008138
5	159753509	1kg_5_159753509	ZBED8	0.0008295
3	120687740	imm_3_120687740	POGLUT1	0.0008342
3	172425672	rs12630500	TNIK	0.0008394
19	54634244	rs1320301	SLC17A7	0.0008435
8	117752325	rs4289842	EIF3H	0.0008497
7	7761324	rs10156195	RPA3OS	0.000865
10	80696101	imm_10_80696101	ZMIZ1	0.0009026
18	20121268	rs16940642	OSBPL1A	0.0009139
16	67366202	imm_16_67366202	CDH1	0.0009372
19	6636304	rs2241393	C3	0.000942
8	11314843	1kg_8_11314843	C8orf12	0.0009445
10	35889851	imm_10_35889851	CCNY	0.0009547
1	150059608	rs11578418	RORC	0.0009563
7	149052143	rs740136	KRBA1	0.00096
4	92258240	rs6856869	CCSER1	0.0009772
12	105783600	rs7977247	RIC8B	0.0009809
1	151298755	rs12083211	SPRR2A	0.001
11	128076920	rs594479	FLI1	0.00102
16	30518952	imm_16_30518952	ZNF785	0.001025
9	133236046	rs1024277	PRRC2B	0.001034
21	42728136	imm_21_42728136	UBASH3A	0.001042
18	28020031	rs9961114	MEP1B	0.001043
2	204155316	imm_2_204155316	RAPH1	0.001045
2	105827158	rs2377340	NCK2	0.001046
1	159794636	1kg_1_159794636	FCGR3A	0.001059
17	35074961	imm_17_35074961	TCAP	0.001081
12	110368991	imm_12_110368991	SH2B3	0.001115
1	67571033	1kg_1_67571033	IL12RB2	0.001121
5	150036406	imm_5_150036406	MYOZ3	0.001134
7	28128216	imm_7_28128216	JAZF1	0.00114
7	73288501	rs3135695	RFC2	0.001144
10	6159240	imm_10_6159240	RBM17	0.001145
1	8072287	imm_1_8072287	ERRFI1	0.00115
5	10308821	rs3846599	CCT5	0.001152
2	61669391	imm_2_61669391	XPO1	0.001167
8	10271713	rs13273009	MSRA	0.001185
4	941179	rs1051613	TMEM175	0.001188
16	67163582	imm_16_67163582	CDH3	0.001215
1	1237357	rs12103	CPSF3L	0.001224
16	67112255	imm_16_67112255	ZFP90	0.001233
7	107284712	imm_7_107284712	DLD	0.001285
1	205322277	rs4142863	C4BPB	0.001286
2	219239627	rs13023453	RNF25	0.001293
14	103162542	rs729438	KLC1	0.00132
19	18218722	1kg_19_18218722	PDE4C	0.001362
11	65186512	rs11820062	RELA	0.001399
1	113974933	imm_1_113974933	MAGI3	0.001411
13	41949804	1kg_13_41949804	TNFSF11	0.001412
19	4335674	rs243404	SH3GL1	0.001414
2	60864905	imm_2_60864905	PAPOLG	0.001425
16	30548051	imm_16_30548051	ZNF689	0.001453
12	13452670	rs1457625	C12orf36	0.001488
1	204931196	imm_1_204931196	MAPKAPK2	0.001491
1	215200312	rs2576221	ESRRG	0.001492
11	2237327	imm_11_2237327	TSPAN32	0.001499
17	36035382	imm_17_36035382	CCR7	0.001507
17	35067606	imm_17_35067606	STARD3	0.001534
10	59623052	1kg_10_59623052	IPMK	0.001556
2	102127150	ccc-2-102127150-G-A	IL1R1	0.001563
1	1130298	rs1815606	TNFRSF18	0.001563
11	555910	imm_11_555910	LMNTD2	0.001608
5	131651149	imm_5_131651149	SLC22A4	0.001619
10	6237011	seq-rs10905916	PFKFB3	0.001641
20	43219478	rs6032029	PI3	0.001644
12	106323871	rs7973935	BTBD11	0.001655
5	100195965	rs2548276	ST8SIA4	0.001655
3	161092683	imm_3_161092683	IQCJ-SCHIP1	0.001664
3	161092683	imm_3_161092683	SCHIP1	0.001664
12	121991214	imm_12_121991214	ABCB9	0.001686
3	120711198	imm_3_120711198	TIMMDC1	0.001688
16	30716564	imm_16_30716564	ZNF629	0.001688
19	51866045	imm_19_51866045	DACT3-AS1	0.0017
17	55288951	rs1292043	RPS6KB1	0.001708
3	120727283	imm_3_120727283	CD80	0.001725
3	32917860	imm_3_32917860	CCR4	0.001764
19	60134222	seq-rs8101834	NLRP7	0.001775
16	30785045	imm_16_30785045	BCL7C	0.001779
5	131618013	imm_5_131618013	PDLIM4	0.001805
1	152668303	rs8192282	IL6R	0.001806
1	1601858	rs4074196	CDK11B	0.001811
1	1601858	rs4074196	SLC35E2B	0.001811
5	131813435	imm_5_131813435	C5orf56	0.001812
2	219029948	seq-t1d-2-219029948-G-A	USP37	0.001813
11	5166168	rs11602279	OR52A1	0.001827
7	5907869	imm_7_5907869	CCZ1	0.001834
16	11373128	imm_16_11373128	PRM1	0.001838
16	31093383	imm_16_31093383	FUS	0.001856
16	87882779	rs2306633	ANKRD11	0.001935
8	117853095	rs1133950	UTP23	0.001935
22	42041126	rs2008971	SCUBE1	0.001949
10	49642593	imm_10_49642593	WDFY4	0.001979
1	7697172	imm_1_7697172	CAMTA1	0.001985
17	23142930	imm_17_23142930	NOS2	0.001997
9	131124442	rs913770	C9orf106	0.002004
1	223940682	rs2639706	ENAH	0.002015
11	11770641	rs11022039	USP47	0.002018
10	90085319	imm_10_90085319	RNLS	0.002019
8	67511094	rs12675850	ADHFE1	0.002026
5	35854904	imm_5_35854904	IL7R	0.002027
9	113843452	rs2281790	SUSD1	0.002035
7	73228842	rs150880	EIF4H	0.00205
19	59686247	seq-t1d-19-59686247-G-T	CDC42EP5	0.002104
18	12732891	imm_18_12732891	CEP76	0.002106
1	150808853	imm_1_150808853	LCE3E	0.002111
1	1325653	rs1240708	CCNL2	0.002142
18	51217326	rs11152369	TCF4	0.002269
19	40492502	rs10411704	MAG	0.00228
12	122050600	imm_12_122050600	PITPNM2	0.002285
12	70146397	rs10506632	LGR5	0.002287
11	88837131	rs11018622	NOX4	0.002289
5	36027695	imm_5_36027695	UGT3A1	0.002297
1	182171696	rs1053093	COLGALT2	0.002365
19	60430860	seq-t1d-19-60430860-G-A	TMEM86B	0.002367
17	50635552	rs7503456	HLF	0.00238
21	42686599	imm_21_42686599	TMPRSS3	0.002422
19	51958475	imm_19_51958475	STRN4	0.002435
20	43288091	rs6017519	RBPJL	0.002447
1	114324988	imm_1_114324988	OLFML3	0.002457
16	11278926	imm_16_11278926	PRM2	0.002471
22	38621085	rs2958647	ENTHD1	0.002473
2	28389206	rs17739364	BRE	0.002477
15	72045502	rs4886809	PML	0.002514
19	56501776	rs273632	IGLON5	0.002545
21	44492599	imm_21_44492599	DNMT3L	0.00255
13	106933442	rs1924441	FAM155A	0.002614
8	11606730	rs13267318	GATA4	0.002614
15	56566933	rs12593880	LIPC	0.002647
20	57699021	rs1980599	PHACTR3	0.002684
17	35037990	imm_17_35037990	PPP1R1B	0.002685
1	159754641	1kg_1_159754641	FCGR2A	0.00274
1	196099372	imm_1_196099372	C1orf53	0.002742
14	103402512	rs12891477	PPP1R13B	0.002763
5	155715018	rs4704794	SGCD	0.00278
19	60306572	seq-rs7259963	PPP1R12C	0.002783
5	149225947	imm_5_149225947	PDE6A	0.002801
3	161103690	imm_3_161103690	IL12A	0.002804
16	55957003	rs4784800	CCL22	0.002809
2	218970423	seq-rs1809231	CTDSP1	0.002811
20	43262082	rs7344269	SEMG1	0.002837
16	55616488	rs1549669	NLRC5	0.002848
14	77130986	rs12878099	SPTLC2	0.002858
1	54954888	1_54954888	TTC4	0.002876
11	118248982	imm_11_118248982	CXCR5	0.002887
9	33410302	rs7023320	AQP7	0.002904
17	35472299	imm_17_35472299	THRA	0.002921
8	11066439	1kg_8_11066439	XKR6	0.002941
19	58347305	rs4575636	ZNF347	0.002971
5	7930831	rs161869	MTRR	0.002973
1	20777445	rs1253795	CDA	0.00299
13	98879654	1kg_13_98879654	TM9SF2	0.002997
1	120731611	imm_1_120731611	FCGR1B	0.003015
18	65682006	imm_18_65682006	CD226	0.00305
14	102333541	rs12148050	TRAF3	0.003067
2	102407377	imm_2_102407377	IL18RAP	0.003103
8	8754381	rs5023278	MFHAS1	0.003112
10	6070755	imm_10_6070755	IL15RA	0.003136
5	661706	1kg_5_661706	CEP72	0.003155
11	60492820	imm_11_60492820	CD6	0.00316
16	87871978	rs1466540	SLC22A31	0.003162
10	121172684	imm_10_121172684	GRK5	0.003198
2	12793919	rs1863175	TRIB2	0.003214
1	240381977	rs1836767	PLD5	0.00322
20	35306609	rs1534974	MANBAL	0.003228
4	184825115	rs4282227	TRAPPC11	0.00324
2	232284675	rs2070936	PTMA	0.003259
3	49528535	imm_3_49528535	DAG1	0.003291
11	5671760	rs11038741	TRIM22	0.003293
7	50629892	1kg_7_50629892	GRB10	0.003384
2	99240090	rs17022433	LYG2	0.003391
4	66236020	rs11131613	EPHA5-AS1	0.003434
16	11263299	imm_16_11263299	SOCS1	0.003442
11	123034487	rs12420072	SCN3B	0.003479
16	10938336	imm_16_10938336	DEXI	0.003512
7	107390518	imm_7_107390518	LAMB1	0.003512
2	234163224	imm_2_234163224	UGT1A8	0.003526
11	20197753	rs12419671	DBX1	0.003529
2	61099055	imm_2_61099055	PEX13	0.003538
1	159878857	1kg_1_159878857	FCGR3B	0.00355
9	139411981	rs11523300	EXD3	0.003575
16	74063062	imm_16_74063062	TMEM170A	0.003658
10	17796602	rs12221	STAM	0.003668
22	47403662	rs5771965	FAM19A5	0.003691
11	631191	imm_11_631191	SCT	0.003718
1	159938619	1kg_1_159938619	FCRLA	0.003729
1	55290528	rs11800231	PCSK9	0.003742
10	6575070	imm_10_6575070	PRKCQ	0.003746
13	75208851	rs504273	LMO7	0.003761
2	61098167	imm_2_61098167	PUS10	0.003768
4	143187531	rs3775605	INPP4B	0.00382
4	6443243	rs2240268	PPP2R2C	0.003825
17	40758788	rs4792814	MAP3K14	0.003832
8	11733901	rs8944	FDFT1	0.003849
19	60429610	seq-rs56154925	PTPRH	0.003858
9	138509005	imm_9_138509005	NOTCH1	0.003879
1	67494804	imm_1_67494804	IL23R	0.003881
5	150055176	imm_5_150055176	RBM22	0.003883
5	158759071	imm_5_158759071	IL12B	0.003892
19	10747206	rs4804528	DNM2	0.003906
2	25375213	1kg_2_25375213	DNMT3A	0.003911
19	51852241	imm_19_51852241	DACT3	0.003914
7	149894728	rs3807382	GIMAP4	0.003918
1	114222836	imm_1_114222836	BCL2L15	0.003971
1	159928113	1kg_1_159928113	RPL31P11	0.003982
17	34889176	imm_17_34889176	CDK12	0.003987
11	117912733	imm_11_117912733	TMEM25	0.00406
12	119659907	rs2014355	ACADS	0.004072
9	87791836	rs7036187	NAA35	0.004079
5	110436078	rs10062929	TSLP	0.004095
19	60473636	seq-t1d-19-60473636-A-T	HSPBP1	0.004124
1	171372661	imm_1_171372661	TNFSF18	0.004124
5	173243797	1kg_5_173243797	CPEB4	0.004126
19	51880650	imm_19_51880650	PRKD2	0.004126
10	12267586	rs3780866	NUDT5	0.004131
3	37696799	rs13097652	ITGA9	0.004177
3	99558233	rs11708509	OR5K3	0.004178
1	205108656	seq-rs2232363	IL20	0.004193
7	71235531	rs35585314	CALN1	0.004206
7	1800548	rs7806265	ELFN1-AS1	0.004209
12	131579207	rs1882297	FBRSL1	0.004209
12	4388430	rs10774232	FGF23	0.004216
3	49293269	imm_3_49293269	C3orf62	0.004235
9	16278319	rs1930124	C9orf92	0.004278
1	93260427	1kg_1_93260427	MTF2	0.004278
7	50544347	1kg_7_50544347	DDC	0.004297
13	46337372	rs4941570	HTR2A	0.004312
3	48768508	imm_3_48768508	PRKAR2A	0.004325
11	2157914	imm_11_2157914	TH	0.00435
10	24576990	rs12251962	KIAA1217	0.004393
7	26650070	imm_7_26650070	C7orf71	0.00445
5	157069485	rs7712962	THG1L	0.004454
8	67503932	imm_8_67503932	RRS1	0.004478
10	88837965	rs7096107	GLUD1	0.004496
11	109500497	rs1789369	ZC3H12C	0.004501
12	128508669	rs7487808	TMEM132D	0.004555
3	187864410	rs9879899	HRG	0.004625
11	112815079	rs11214606	DRD2	0.00465
1	153692482	imm_1_153692482	ASH1L	0.004676
3	58421050	imm_3_58421050	PDHB	0.004677
2	43492216	1kg_2_43492216	THADA	0.004686
5	178540718	vh_5_178540718	ADAMTS2	0.004736
2	45523037	rs3770254	SRBD1	0.004744
17	35023531	imm_17_35023531	NEUROD2	0.004765
3	121019271	rs3732360	NR1I2	0.004772
14	103049887	rs4906332	TRMT61A	0.00478
3	1071770	rs6442164	CNTN6	0.004825
1	200814574	rs17440089	PPP1R12B	0.00485
7	99285177	vh_7_99285177	CYP3A43	0.004856
2	61165739	imm_2_61165739	KIAA1841	0.004857
17	35431675	imm_17_35431675	MED24	0.004883
1	159764774	1kg_1_159764774	FCGR2C	0.004891
11	117928078	imm_11_117928078	IFT46	0.004891
11	36428147	rs12281565	PRR5L	0.004928
5	96346749	imm_5_96346749	LNPEP	0.004976
11	60570612	imm_11_60570612	CD5	0.004999
17	13808766	rs8079894	CDRT15P1	0.00502
1	152794296	rs7543174	UBE2Q1	0.005063
19	6776032	rs12979659	VAV1	0.005096
14	102995210	rs10459573	MARK3	0.005107
5	132982913	rs1389883	FSTL4	0.005125
17	38787334	rs4534897	ARL4D	0.005153
20	12914089	rs168622	SPTLC3	0.005157
19	18758440	imm_19_18758440	COMP	0.00516
10	79369294	rs1248889	DLG5	0.005167
8	79692691	1kg_8_79692691	ZC2HC1A	0.005167
3	49980021	imm_3_49980021	RBM6	0.005174
1	156037652	rs9427315	FCRL1	0.00522
11	117950485	imm_11_117950485	ARCN1	0.00531
1	153827262	imm_1_153827262	MSTO1	0.005317
21	44454220	ccc-21-44454220-A-G	AIRE	0.005352
11	65237742	rs1151500	KAT5	0.005377
19	10276648	imm_19_10276648	ZGLP1	0.005381
17	716217	rs7218037	NXN	0.00539
9	123048835	imm_9_123048835	GSN	0.005437
7	30452235	rs6958571	NOD1	0.005474
13	43407365	imm_13_43407365	CCDC122	0.005489
20	5646185	rs6116909	C20orf196	0.005492
10	49789060	imm_10_49789060	LRRC18	0.005499
4	55686488	rs7667298	KDR	0.005501
12	110129426	rs3809291	CUX2	0.005517
5	80445282	vh_5_80445282	RASGRF2	0.005529
2	134733450	rs1257222	MGAT5	0.005533
4	100626290	rs1072626	C4orf17	0.005544
3	58426674	imm_3_58426674	KCTD6	0.005554
5	125878719	rs13157865	PHAX	0.005555
1	226268424	rs708118	WNT3A	0.005577
10	8148598	rs569421	GATA3	0.005613
18	53915666	rs17760402	NEDD4L	0.005628
17	64679394	rs12943387	ABCA10	0.005633
22	44873346	rs13055410	PRR34	0.005641
11	75824818	imm_11_75824818	C11orf30	0.005705
12	9809533	imm_12_9809533	CD69	0.005727
12	105663670	rs7133161	RFX4	0.005737
4	109708081	rs7676871	RPL34-AS1	0.005805
8	9449218	rs9644677	TNKS	0.005808
11	36470362	rs5030472	TRAF6	0.005808
3	27760001	1kg_3_27760001	EOMES	0.005812
1	2396985	imm_1_2396985	PLCH2	0.005812
1	57934958	rs3126018	DAB1	0.005824
5	102571192	1kg_5_102571192	C5orf30	0.005841
14	101563514	rs8010870	DYNC1H1	0.005877
4	89271347	rs2231142	ABCG2	0.005895
2	138075807	rs10199893	THSD7B	0.00593
7	17821057	rs2723501	SNX13	0.005972
8	6260371	rs12115169	MCPH1	0.005985
11	58193904	rs11229575	LPXN	0.005986
5	71879511	rs381734	ZNF366	0.006049
19	53932963	imm_19_53932963	RASIP1	0.00606
20	41323867	rs6030739	PTPRT	0.006098
17	34853911	imm_17_34853911	MED1	0.006188
4	946047	rs6599390	DGKQ	0.006193
2	61243113	imm_2_61243113	C2orf74	0.006244
4	154841396	rs11938228	TLR2	0.006254
11	17409156	rs2074308	ABCC8	0.006297
19	59451383	seq-rs380731	LILRB5	0.006304
2	133307599	rs7558231	NCKAP5	0.006382
10	98903618	rs2784920	ARHGAP19-SLIT1	0.006408
10	98903618	rs2784920	SLIT1	0.006408
4	123179909	4-123179909-A-DELETION	TRPC3	0.006416
8	144990668	rs12550634	NRBP2	0.006454
1	3791833	rs7551237	DFFB	0.006485
1	216020362	rs12141164	SPATA17	0.006518
21	44488546	imm_21_44488546	ICOSLG	0.006526
1	151047829	imm_1_151047829	LCE1C	0.00656
18	9245982	rs4798791	ANKRD12	0.006568
2	60886336	imm_2_60886336	REL	0.006572
10	80754659	imm_10_80754659	PPIF	0.006592
1	111847155	vh_1_111847155	ADORA3	0.006611
5	141324307	rs6580209	RNF14	0.006616
15	55384572	rs2243504	CGNL1	0.006628
20	44157747	imm_20_44157747	NCOA5	0.006641
2	204253423	imm_2_204253423	CD28	0.006651
7	103314684	rs9641319	RELN	0.006697
4	47890699	rs16861112	TEC	0.006702
4	123232552	imm_4_123232552	KIAA1109	0.006775
17	55320513	rs1296279	TUBD1	0.006788
18	6284683	rs11663096	L3MBTL4	0.006801
11	95972342	rs4594032	JRKL-AS1	0.006833
9	34693461	imm_9_34693461	CCL19	0.006851
20	42689823	imm_20_42689823	ADA	0.00686
4	5449709	rs17457282	STK32B	0.006871
1	2732460	imm_1_2732460	TTC34	0.006922
5	159744408	1kg_5_159744408	C1QTNF2	0.006932
2	185219475	imm_2_185219475	ZNF804A	0.006964
5	102542656	1kg_5_102542656	PPIP5K2	0.006989
9	138507439	imm_9_138507439	SEC16A	0.007034
10	135034411	rs7894051	ECHS1	0.007035
1	114251185	imm_1_114251185	DCLRE1B	0.007048
4	74847319	rs9999446	CXCL6	0.00706
2	162921969	imm_2_162921969	GCA	0.007074
16	30911670	imm_16_30911670	STX1B	0.007097
13	66415714	rs9317626	PCDH9	0.007105
2	162818782	imm_2_162818782	FAP	0.00711
4	95521938	rs11097421	HPGDS	0.007115
7	75884260	rs1019096	ZP3	0.007115
1	49826472	rs11587574	AGBL4	0.007126
1	181979168	rs1926829	RGL1	0.007126
1	204808886	seq-rs7555149	RASSF5	0.007137
3	32432202	rs655754	CMTM7	0.007165
12	105881459	rs10778519	TMEM263	0.007173
2	187946579	rs17366895	CALCRL	0.007176
16	31133278	imm_16_31133278	TRIM72	0.007181
7	69889587	rs10499822	AUTS2	0.007184
17	5034623	rs2641269	ZNF594	0.007197
5	31966526	rs16901686	PDZD2	0.007214
3	14396243	rs10446439	SLC6A6	0.007253
12	41181668	rs10785342	PRICKLE1	0.007257
2	135422028	rs1979033	CCNT2	0.007265
3	48620846	imm_3_48620846	UQCRC1	0.007271
7	71919939	rs7798532	TYW1B	0.007301
7	43351030	rs11772689	HECW1	0.007362
1	22600086	1kg_1_22600086	ZBTB40	0.007402
8	107443450	rs10955420	OXR1	0.007448
5	141367520	rs2232196	GNPDA1	0.007449
1	10932266	1_10932266	C1orf127	0.007455
20	43447884	1kg_20_43447884	SYS1-DBNDD2	0.007477
7	146699499	rs826808	CNTNAP2	0.007566
22	49452422	rs9616812	SHANK3	0.007566
11	113809387	1kg_11_113809387	REXO2	0.00759
1	114120250	imm_1_114120250	RSBN1	0.007596
5	157050656	rs7724394	SOX30	0.007612
5	96173376	imm_5_96173376	ERAP1	0.00765
1	92006408	rs284185	TGFBR3	0.007652
20	43210920	rs17332620	WFDC12	0.0077
4	130313788	rs10494317	SCLT1	0.007709
12	6353724	ccc-12-6353724-T-C	SCNN1A	0.007717
1	22836058	rs2935542	C1QA	0.007718
19	50825096	vh_19_50825096	EML2	0.007763
16	11250792	imm_16_11250792	RMI2	0.007795
8	56946911	1kg_8_56946911	LYN	0.007831
3	56805127	rs4681888	ARHGEF3	0.007857
10	35378705	imm_10_35378705	CUL2	0.00786
9	34562815	rs1571401	CNTFR	0.007892
9	34562815	rs1571401	CNTFR-AS1	0.007892
10	35464680	imm_10_35464680	CREM	0.007938
11	114068841	1kg_11_114068841	NXPE2	0.007941
16	1724342	rs9921895	MAPK8IP3	0.007975
1	11774697	rs13306556	MTHFR	0.007996
19	40541723	imm_19_40541723	FFAR3	0.008004
17	41342006	rs1467967	MAPT	0.008005
1	52052238	rs2982846	NRD1	0.00801
7	100299501	rs7784933	SLC12A9	0.008013
1	170731120	rs2213736	SUCO	0.008021
3	46113671	imm_3_46113671	XCR1	0.008027
20	1445450	imm_20_1445450	SIRPB2	0.00803
2	44754350	rs786180	CAMKMT	0.008054
11	35263724	rs3763888	SLC1A2	0.008129
10	3828993	rs12773202	KLF6	0.008154
18	12847758	ccc-18-12847758-G-A	PTPN2	0.008167
1	17535020	imm_1_17535020	PADI4	0.008178
9	79311842	rs11145448	GNA14	0.008196
9	79311842	rs11145448	GNA14-AS1	0.008196
1	153295146	imm_1_153295146	ADAM15	0.008199
2	238108248	rs12471827	MLPH	0.008236
12	39025760	imm_12_39025760	LRRK2	0.008267
8	10781852	1kg_8_10781852	PINX1	0.008296
4	123770148	imm_4_123770148	IL21-AS1	0.008315
1	149967969	rs2298294	RIIAD1	0.008472
13	90913783	rs552157	GPC5	0.008517
12	2843876	rs2072360	FOXM1	0.008537
1	11770655	rs1537514	C1orf167	0.008548
2	68455409	imm_2_68455409	PLEK	0.008562
10	73098764	rs1625164	CDH23	0.008565
10	118226600	imm_10_118226600	PNLIPRP3	0.008568
12	108355562	rs7308864	MYO1H	0.008572
2	234578818	rs17869069	TRPM8	0.008626
8	10496613	rs7838913	C8orf74	0.008723
19	2225578	rs2523177	JSRP1	0.008729
8	60043593	rs11777927	TOX	0.008736
5	713776	1kg_5_713776	TPPP	0.008841
20	14650391	rs1108641	MACROD2	0.008891
7	49733144	rs13240380	VWC2	0.008893
2	190824092	rs713427	HIBCH	0.008914
9	129155080	rs10819276	GARNL3	0.008949
11	552437	imm_11_552437	RASSF7	0.008983
14	103435063	rs17101911	TDRD9	0.008987
14	103076446	rs9324063	CKB	0.008991
12	122485922	imm_12_122485922	RILPL2	0.009014
11	113955739	1kg_11_113955739	NXPE4	0.009023
3	48591295	imm_3_48591295	COL7A1	0.009052
4	72357052	rs1947376	SLC4A4	0.009074
2	242019774	rs757978	FARP2	0.009087
16	28851897	imm_16_28851897	CD19	0.009088
2	102206790	ccc-2-102206790-A-G	IL1RL2	0.009117
10	69772755	rs3199937	HNRNPH3	0.009124
2	207017206	1kg_2_207017206	ADAM23	0.009137
18	76103046	rs8083484	PARD6G	0.00914
11	70786252	seq-rs1660893	NADSYN1	0.009148
5	56067641	rs889312	MAP3K1	0.009177
2	102363606	imm_2_102363606	IL18R1	0.009203
12	6312904	imm_12_6312904	TNFRSF1A	0.009234
7	3697162	rs2217610	SDK1	0.009241
19	51474446	rs10153462	RNU6-66P	0.009272
22	44878098	rs6007640	PPARA	0.009284
14	103088404	rs7140558	APOPT1	0.009312
18	75992964	rs4383219	ADNP2	0.009345
7	93906416	rs7797665	CASD1	0.009357
3	9360213	rs2728940	THUMPD3	0.009357
2	100142735	imm_2_100142735	AFF3	0.009372
11	106958315	rs11212287	ELMOD1	0.009392
4	140806892	rs4147586	MGST2	0.009403
5	107726600	rs10515388	FBXL17	0.00943
7	114081095	rs11765385	FOXP2	0.009442
3	29897337	rs13324314	RBMS3	0.009516
4	9545008	rs6855911	SLC2A9	0.009533
9	5139250	imm_9_5139250	INSL4	0.009586
2	100333943	imm_2_100333943	LONRF2	0.009608
1	1176365	rs6603785	FAM132A	0.009622
1	114264572	imm_1_114264572	HIPK1	0.00966
5	63949443	rs918604	FAM159B	0.009661
20	61707468	imm_20_61707468	GMEB2	0.009681
8	1494391	rs2956897	DLGAP2	0.009705
19	10310392	imm_19_10310392	ICAM3	0.009705
1	228362314	rs4846914	GALNT2	0.009804
13	39200410	rs7989997	COG6	0.009819
3	58158676	imm_3_58158676	DNASE1L3	0.009825
19	18568048	rs8107912	CRLF1	0.009828
19	51037726	rs16980051	SYMPK	0.009845
1	167751391	rs9332701	F5	0.009901
7	74094413	imm_7_74094413	GTF2IRD2	0.009943
5	81142712	rs4703849	SSBP2	0.00996
14	38761768	rs28502509	MIA2	0.009967
20	42397834	rs11905257	R3HDML	0.01
14	39052674	rs12434300	FBXO33	0.01001
12	39071800	imm_12_39071800	MUC19	0.01002
7	37399229	1kg_7_37399229	ELMO1	0.01006
8	40048312	rs7838116	C8orf4	0.01011
11	84050160	rs17735284	DLG2	0.01012
19	9029586	rs13345002	OR1M1	0.01012
16	456923	rs3785301	RAB11FIP3	0.01015
1	117028855	seq-t1d-1-117028855-G-C	C1orf137	0.01021
2	232708943	rs3103258	DIS3L2	0.01024
3	120911424	imm_3_120911424	MAATS1	0.0103
1	159884297	1kg_1_159884297	FCGR2B	0.01033
4	14672643	rs2702572	CPEB2	0.01034
5	71729655	rs4703855	MRPS27	0.01035
8	56817393	rs7013663	TMEM68	0.01035
2	98939903	rs6542847	KIAA1211L	0.01039
1	173642306	rs859399	TNR	0.01041
11	113778883	1kg_11_113778883	RBM7	0.01044
3	57175798	rs4283545	IL17RD	0.01045
21	37365347	rs11702020	PIGP	0.01046
17	22958553	imm_17_22958553	KSR1	0.01047
7	107237269	rs7805114	SLC26A3	0.01049
11	93865455	11_93865455	MRE11A	0.01051
22	49346048	rs140518	SYCE3	0.01054
3	46326984	imm_3_46326984	CCR2	0.01058
2	127138508	rs4143022	GYPC	0.0106
3	39278151	rs4676487	CCR8	0.01061
19	3305956	rs4807451	NFIC	0.01064
7	5350529	rs10268547	TNRC18	0.01065
8	4918793	rs1454296	CSMD1	0.01066
11	113770878	1kg_11_113770878	C11orf71	0.01071
1	155910491	rs2210911	FCRL4	0.01071
1	50953248	rs17384533	FAF1	0.01076
9	34748996	imm_9_34748996	FAM205A	0.01076
19	43427453	rs8102476	DPF1	0.01078
12	108421917	rs7298565	KCTD10	0.01081
4	46870457	rs2119779	GABRB1	0.01082
12	2858205	rs1860433	RHNO1	0.01084
7	105177886	rs647632	ATXN7L1	0.01088
4	4573020	rs11730494	STX18	0.01094
15	97028354	rs11247362	IGF1R	0.01097
16	73873645	imm_16_73873645	BCAR1	0.01102
12	24505632	rs4465447	SOX5	0.01103
3	12269727	ccc-3-12269727-G-T	PPARG	0.01106
3	85741291	rs12637027	CADM2	0.01109
3	144648192	rs1875463	SLC9A9	0.01113
7	138988673	rs11761839	HIPK2	0.01115
2	30298826	rs1355208	LBH	0.01115
21	42410563	rs220143	UMODL1	0.01117
14	80213797	1kg_14_80213797	CEP128	0.0112
11	12767547	rs1866714	TEAD1	0.0112
14	97473400	imm_14_97473400	C14orf64	0.01123
20	42583723	imm_20_42583723	SERINC3	0.01124
9	106496713	imm_9_106496713	OR13D1	0.01125
5	491102	rs10078	AHRR	0.01126
12	26479533	rs7966599	ITPR2	0.01128
2	241229398	1kg_2_241229398	AQP12A	0.01132
18	65634421	imm_18_65634421	DOK6	0.01133
1	204724425	rs12142086	IKBKE	0.01133
7	143059971	rs4640977	FAM115D	0.01134
1	112858513	rs3790609	WNT2B	0.01134
1	108088494	rs6583045	VAV3	0.01135
12	108464899	rs7956536	MVK	0.0114
1	66995522	rs506778	TCTEX1D1	0.0114
10	59704676	1kg_10_59704676	CISD1	0.01144
12	102287338	rs4462440	C12orf42	0.01146
1	23809848	rs2811987	MDS2	0.0115
20	49458144	rs2426302	NFATC2	0.01154
16	23292758	rs12596831	SCNN1B	0.01157
16	79342949	rs16953946	CDYL2	0.01172
8	71722978	rs268629	LACTB2	0.01172
8	71677425	rs268598	TRAM1	0.01172
14	52549043	rs12434741	FERMT2	0.01176
13	24729888	rs7995033	MTMR6	0.01178
15	36739825	imm_15_36739825	C15orf53	0.01179
2	191489414	rs2355570	GLS	0.01179
17	38038798	imm_17_38038798	FAM134C	0.01185
5	143464598	rs1895151	KCTD16	0.01188
5	102204753	1kg_5_102204753	PAM	0.0119
12	2165417	imm_12_2165417	CACNA1C	0.01192
5	122434224	rs3924912	PRDM6	0.01196
14	75987420	rs935345	ESRRB	0.01197
17	71338001	rs2290769	UNC13D	0.01199
9	91465936	rs7848364	UNQ6494	0.012
17	29551232	1kg_17_29551232	ASIC2	0.01205
2	113502154	vh_2_113502154	IL36B	0.01205
3	50301887	imm_3_50301887	IFRD2	0.01213
15	51901639	rs533362	WDR72	0.01213
11	113932636	1kg_11_113932636	NXPE1	0.01215
1	159663871	1kg_1_159663871	C1orf192	0.01228
5	13920077	rs797055	DNAH5	0.0123
3	58196862	imm_3_58196862	ABHD6	0.01234
5	148795952	rs368337	IL17B	0.01234
10	104725356	rs12248123	CNNM2	0.01235
2	102240145	imm_2_102240145	IL1RL1	0.01241
17	4804133	rs238224	SPAG7	0.01243
13	98849520	1kg_13_98849520	GPR183	0.01254
4	6674233	rs3088248	MAN2B2	0.01257
1	93166643	1kg_1_93166643	FAM69A	0.01261
3	42525327	rs7628932	VIPR1	0.01261
1	169108880	rs763736	MROH9	0.01262
1	196905755	seq-t1d-1-196905755-C-T	PTPRC	0.01262
7	50520213	1kg_7_50520213	FIGNL1	0.01267
22	28316237	imm_22_28316237	NIPSNAP1	0.01269
3	33036061	imm_3_33036061	GLB1	0.01274
9	5455732	rs2297137	CD274	0.01279
17	70853307	rs4789172	GRB2	0.01281
9	92572115	rs3904534	SYK	0.01285
13	102175566	rs9554894	METTL21C	0.0129
16	55974635	rs4151117	CX3CL1	0.01294
5	6781995	rs274700	PAPD7	0.01301
11	117165788	rs948099	DSCAML1	0.01306
12	108478359	rs877710	MMAB	0.0131
1	20110930	imm_1_20110930	OTUD3	0.01313
13	49814845	rs1149853	DLEU1	0.01329
11	64545798	imm_11_64545798	ARL2	0.0133
11	64545798	imm_11_64545798	ARL2-SNX15	0.0133
18	41055013	1kg_18_41055013	SLC14A2	0.0133
16	10909322	seq-rs45621432	CIITA	0.01331
5	64308774	rs1309581	CWC27	0.01337
2	205955695	rs1606237	PARD3B	0.0134
10	88935321	rs7080675	FAM35A	0.01344
12	21883593	rs11046205	ABCC9	0.01345
13	27956068	rs12858139	FLT1	0.01346
5	135314336	rs31519	LECT2	0.0135
22	28356279	imm_22_28356279	NF2	0.01351
4	6323789	ccc-4-6323789-G-C	WFS1	0.01354
22	15971823	rs882643	IL17RA	0.01357
10	64193588	imm_10_64193588	ADO	0.01358
3	149970290	rs11718229	CPB1	0.0136
1	38196175	rs1050257	SF3A3	0.0136
5	131600460	imm_5_131600460	P4HA2	0.01361
3	134466807	rs7624858	TMEM108	0.01361
3	176448125	rs11706137	NAALADL2	0.01368
3	176448125	rs11706137	NAALADL2-AS2	0.01368
14	103098023	rs7148456	BAG5	0.01369
3	68517281	rs952769	FAM19A1	0.01372
19	59693095	seq-rs35445720	LAIR2	0.01373
13	112939360	rs2287254	CUL4A	0.01377
10	121274526	rs1537577	RGS10	0.0138
22	28897298	imm_22_28897298	HORMAD2	0.01386
7	32157706	rs6957438	PDE1C	0.01386
10	104627498	rs11191434	AS3MT	0.01387
10	104627498	rs11191434	C10orf32-ASMT	0.01387
17	4744490	17_4744490	C17orf107	0.01387
17	4744490	17_4744490	CHRNE	0.01387
13	100750543	rs558963	NALCN	0.0139
10	18326599	rs7099037	SLC39A12	0.0139
1	153519646	imm_1_153519646	HCN3	0.01392
9	34849277	imm_9_34849277	FAM205B	0.01396
19	56748374	rs1807277	ZNF175	0.01396
13	27495839	rs9512982	FLT3	0.01403
7	100153453	rs1734907	EPO	0.01407
11	65156104	rs2009453	PCNXL3	0.01408
10	30029188	rs1624281	SVIL	0.01413
3	56603071	rs7637449	CCDC66	0.01415
21	42285774	vh_21_42285774	ZBTB21	0.01415
5	107059960	rs13159331	EFNA5	0.01419
10	1552364	rs952843	ADARB2	0.0142
1	7845390	imm_1_7845390	UTS2	0.0143
20	43471456	1kg_20_43471456	DBNDD2	0.01431
3	64088835	rs152295	PRICKLE2	0.01433
2	207828453	rs12466346	KLF7	0.01435
18	46497759	rs3794897	MAPK4	0.01435
11	118009122	imm_11_118009122	PHLDB1	0.01436
8	1885954	rs17064417	ARHGEF10	0.01437
16	17316373	rs4782010	XYLT1	0.01437
1	7938659	imm_1_7938659	PARK7	0.01442
1	151208557	rs11586024	SPRR4	0.01446
16	79714854	rs16954698	GCSH	0.01447
9	99908010	rs7855251	TRIM14	0.01448
12	87018225	rs11104736	CEP290	0.01451
2	190949431	rs1866852	MFSD6	0.01452
20	34989606	rs6016783	SAMHD1	0.01454
7	74117236	imm_7_74117236	WBSCR16	0.01457
11	61022270	rs2943808	LRRC10B	0.01459
17	55171539	rs8070345	VMP1	0.01459
2	152410283	rs6755393	CACNB4	0.0146
9	132480451	rs10901229	FUBP3	0.0146
19	38442154	rs10500264	SLC7A10	0.0146
20	47883347	imm_20_47883347	SLC9A8	0.01465
7	50578159	1kg_7_50578159	DDC-AS1	0.01466
1	239787453	rs3007736	KMO	0.0147
8	28159947	rs7015363	PNOC	0.0147
2	135472099	rs1530559	MAP3K19	0.01471
17	29595238	1kg_17_29595238	CCL2	0.01472
19	59543139	seq-rs8103715	LILRA4	0.01478
17	70980029	rs6416847	KIAA0195	0.01487
3	69484188	rs17350402	FRMD4B	0.01489
20	1594892	imm_20_1594892	SIRPG	0.01497
2	102565504	imm_2_102565504	SLC9A2	0.01498
3	49638492	imm_3_49638492	BSN	0.015
9	85764388	rs2780103	C9orf64	0.015
2	68520541	imm_2_68520541	APLF	0.01501
1	196148737	imm_1_196148737	LHX9	0.01502
19	51949042	imm_19_51949042	FKRP	0.0151
19	51973095	imm_19_51973095	SLC1A5	0.0151
3	50564615	imm_3_50564615	HEMK1	0.01512
10	7348921	rs7900266	SFMBT2	0.01517
1	12108645	vh_1_12108645	TNFRSF8	0.01524
7	41685279	rs17705333	INHBA-AS1	0.01525
1	153325287	imm_1_153325287	EFNA3	0.01531
16	27352861	rs3093322	IL21R	0.01534
5	118468574	rs6595174	DMXL1	0.01535
5	65190191	rs13179342	ERBB2IP	0.01535
2	204348242	imm_2_204348242	CTLA4	0.01546
14	80630962	1kg_14_80630962	TSHR	0.01546
7	27110225	imm_7_27110225	HOXA2	0.0155
11	486193	imm_11_486193	RNH1	0.01556
20	43342108	rs7272524	SLPI	0.01556
17	51733079	rs4794631	ANKFN1	0.01558
1	117053989	imm_1_117053989	IGSF3	0.01566
19	63483528	rs260499	ZNF8	0.01566
11	34990883	1kg_11_34990883	APIP	0.01568
1	65611653	rs6588140	DNAJC6	0.0157
2	42965448	rs13396426	HAAO	0.01572
16	81194635	rs12920660	CDH13	0.01573
11	122983227	rs17741341	GRAMD1B	0.01578
16	23621913	rs3760108	ERN2	0.01586
1	72585028	rs2815752	NEGR1	0.01586
5	149777793	ccc-5-149777793-G-A	CD74	0.01591
12	121676318	rs6489158	KNTC1	0.01591
19	39362565	rs640466	LSM14A	0.01592
3	7399340	rs1499077	GRM7	0.01598
15	54919885	rs6493894	TCF12	0.01605
1	212447928	rs10494969	SMYD2	0.01608
11	117900943	imm_11_117900943	KMT2A	0.01611
9	138362847	imm_9_138362847	GPSM1	0.01612
16	82942917	rs12449118	ATP2C2	0.01616
10	42320816	rs210270	CCNYL2	0.01619
12	122265764	imm_12_122265764	MPHOSPH9	0.01622
22	38013646	imm_22_38013646	PDGFB	0.01623
17	38385171	17_38385171	PTGES3L	0.01625
17	38385171	17_38385171	PTGES3L-AARSD1	0.01625
5	173322069	1kg_5_173322069	C5orf47	0.01626
18	33057068	rs1786059	KIAA1328	0.01627
19	37798461	rs405858	ANKRD27	0.01631
22	48383971	rs5770574	C22orf34	0.01631
2	168532380	rs935381	STK39	0.01639
14	34722890	1kg_14_34722890	KIAA0391	0.01643
12	56228373	imm_12_56228373	DCTN2	0.01648
5	132100207	imm_5_132100207	KIF3A	0.01649
21	42742728	imm_21_42742728	SLC37A1	0.01655
5	141447467	imm_5_141447467	NDFIP1	0.01657
11	60485737	imm_11_60485737	SLC15A3	0.01658
15	61129049	rs11071720	TPM1	0.01659
13	107755064	rs9520836	TNFSF13B	0.0166
8	89412965	chr8:89412965	MMP16	0.01662
9	16413164	rs10511621	BNC2	0.01666
2	54935653	rs12713283	EML6	0.01667
7	150124428	vh_7_150124428	TMEM176B	0.01667
3	56027879	rs3816575	ERC2	0.01674
10	52040616	rs7897345	SGMS1	0.01678
19	60455074	seq-t1d-19-60455074-G-A	PPP6R1	0.01682
8	142676731	rs898988	MROH5	0.01685
17	41291420	rs962885	MAPT-AS1	0.01687
12	110291882	imm_12_110291882	FAM109A	0.01691
12	995736	rs7974686	ERC1	0.01696
13	99275668	rs2761168	CLYBL	0.01697
9	134362673	rs10120389	C9orf171	0.01701
5	79550431	rs6895353	SERINC5	0.01701
16	30843582	imm_16_30843582	FBXL19	0.01705
1	37295503	rs656826	GRIK3	0.01707
1	114259292	imm_1_114259292	AP4B1	0.01708
2	135215394	rs1942055	TMEM163	0.01718
11	522923	imm_11_522923	HRAS	0.01724
15	60706654	rs8042382	TLN2	0.01724
9	116593890	imm_9_116593890	TNFSF15	0.01728
1	176629417	rs871101	RASAL2	0.01738
13	51628260	rs17482764	NEK3	0.01746
20	17967274	rs4814685	OVOL2	0.01746
12	9769180	imm_12_9769180	CLECL1	0.01753
5	150156524	imm_5_150156524	DCTN4	0.01753
11	6297282	rs1051992	PRKCDBP	0.01753
5	150150906	imm_5_150150906	SMIM3	0.01753
17	69038838	rs9905921	SDK2	0.01764
8	11161865	1kg_8_11161865	MTMR9	0.01765
2	159950670	rs3771706	BAZ2B	0.01767
10	13850065	rs7910196	FRMD4A	0.01775
9	28003298	rs10968281	LINGO2	0.01778
2	102457972	imm_2_102457972	SLC9A4	0.01794
9	19438473	rs2383096	ACER2	0.01795
12	19410400	rs1344717	PLEKHA5	0.01795
12	117066243	rs904661	PEBP1	0.01796
7	149140914	rs757725	SSPO	0.01796
1	110385780	imm_1_110385780	STRIP1	0.01803
21	45721649	rs2236462	COL18A1	0.01804
1	227537928	rs7524491	CCSAP	0.01808
19	49934013	rs1531517	BCL3	0.01814
1	153414405	imm_1_153414405	TRIM46	0.01818
3	50957955	imm_3_50957955	DOCK3	0.01819
2	102005770	imm_2_102005770	IL1R2	0.01822
18	9807412	rs2284142	RAB31	0.01823
11	429699	imm_11_429699	ANO9	0.01826
16	66993655	imm_16_66993655	SMPD3	0.01826
17	68158984	rs11077617	SLC39A11	0.01827
1	204851432	seq-rs6685813	EIF2D	0.01828
2	190153439	rs11568351	SLC40A1	0.01838
1	205720067	CR2-027775	CR2	0.0184
5	111269853	rs1466735	NREP	0.01841
9	4270651	imm_9_4270651	GLIS3	0.01844
9	115168705	rs4979243	BSPRY	0.01846
1	242611081	rs3102463	C1orf100	0.01847
5	131530402	imm_5_131530402	P4HA2-AS1	0.0185
4	66114200	rs12642347	EPHA5	0.01858
20	44188518	imm_20_44188518	CD40	0.01865
7	28222765	imm_7_28222765	JAZF1-AS1	0.01865
20	8356202	rs2796810	PLCB1	0.01872
2	162704498	imm_2_162704498	DPP4	0.01873
10	101182992	rs17491356	GOT1	0.01874
1	153020818	rs6691316	KCNN3	0.01876
3	4464777	rs711636	SUMF1	0.0188
14	98722876	rs10484068	BCL11B	0.01881
17	17190331	rs242243	NT5M	0.01883
2	144166651	rs1996447	ARHGAP15	0.01889
2	61345764	imm_2_61345764	USP34	0.01889
20	24379089	rs6114732	SYNDIG1	0.01891
2	40544972	rs11679585	SLC8A1	0.01894
5	55453893	imm_5_55453893	ANKRD55	0.01896
10	99198599	rs10882937	ZDHHC16	0.01896
2	239506072	rs11674577	FLJ43879	0.01897
19	55135658	rs11671845	NUP62	0.01897
2	219141601	seq-rs524902	RQCD1	0.01897
17	25744867	rs3794794	CPD	0.01898
9	17226376	rs3814139	CNTLN	0.01899
15	65225617	imm_15_65225617	SMAD3	0.01902
15	42713032	imm_15_42713032	SPG11	0.01903
11	132176821	rs10894606	OPCML	0.01907
17	78587132	rs9890099	B3GNTL1	0.0191
2	20212914	rs11685359	LAPTM4A	0.0191
5	160262998	rs7700972	ATP10B	0.01922
12	4419280	rs2270438	FGF6	0.01924
11	104403593	rs531604	CASP1	0.01927
5	162927641	rs1433779	HMMR-AS1	0.01933
12	7781816	rs1894823	CLEC4C	0.01939
2	56416774	rs2111470	CCDC85A	0.0194
20	32635433	rs910873	PIGU	0.01941
1	64035291	rs986329	ROR1	0.01943
2	233952561	imm_2_233952561	DGKD	0.01946
1	153412016	imm_1_153412016	KRTCAP2	0.01946
5	149118421	rs2012547	PPARGC1B	0.01946
11	94321439	rs10831290	KDM4D	0.0195
13	23521388	rs4769313	ANKRD20A19P	0.01962
12	122336093	imm_12_122336093	CDK2AP1	0.01964
12	32388373	rs16919768	BICD1	0.01969
22	28257598	imm_22_28257598	THOC5	0.01969
1	107781930	rs1373337	NTNG1	0.01977
7	8513673	rs10252280	NXPH1	0.01979
16	24636284	rs2343354	TNRC6A	0.01987
8	23681007	rs192841	NKX2-6	0.01992
5	150382527	imm_5_150382527	GPX3	0.01995
12	16629387	rs7135281	LMO3	0.02004
19	57487494	rs1048399	ZNF766	0.02005
10	88723172	rs1240375	AGAP11	0.02011
3	58259478	imm_3_58259478	RPP14	0.02011
1	178835343	rs12079690	XPR1	0.02023
5	153761422	rs3756645	GALNT10	0.02025
5	153761422	rs3756645	SAP30L-AS1	0.02025
3	187848003	rs6801438	FETUB	0.02026
13	20014541	rs9509275	CRYL1	0.02036
12	54634295	seq-rs1052206	PMEL	0.02037
14	100395278	imm_14_100395278	MEG3	0.02041
5	96131867	ccc-5-96131867-A-G	CAST	0.02043
17	18077306	rs11869582	LLGL1	0.02046
19	16760865	rs2608738	NWD1	0.02047
1	26727988	rs11247963	RPS6KA1	0.02049
5	149758557	ccc-5-149758557-G-C	TCOF1	0.02049
2	181970598	imm_2_181970598	ITGA4	0.02059
9	101603315	rs7034165	NR4A3	0.0207
14	62499102	rs4902195	KCNH5	0.02071
16	49156299	rs4785437	NKD1	0.02078
19	1101086	ccc-19-1101086-C-T	SBNO2	0.02092
9	18796999	rs4977447	ADAMTSL1	0.02093
2	207225845	1kg_2_207225845	DYTN	0.02093
1	208737120	rs7548180	HHAT	0.02094
2	204524147	imm_2_204524147	ICOS	0.02099
3	141509766	rs1871496	CLSTN2	0.02105
19	60280463	seq-rs1654469	EPS8L1	0.02106
3	21849632	rs9821836	ZNF385D	0.0211
12	9940542	seq-t1d-12-9940542-C-T	CLEC2B	0.02114
7	20417952	rs7782524	ITGB8	0.02115
3	21580304	rs9851357	ZNF385D-AS1	0.02116
12	93437993	rs7959154	CEP83	0.02124
4	87988953	rs13106574	SLC10A6	0.02125
22	18433554	rs1054215	DGCR8	0.02128
12	9639717	imm_12_9639717	KLRB1	0.0213
20	60993353	rs6089809	DIDO1	0.02133
11	14692835	seq-rs7109368	PDE3B	0.02133
2	116020016	rs11687863	DPP10	0.02134
5	35966674	imm_5_35966674	CAPSL	0.02137
3	126393205	rs1464066	SLC12A8	0.02138
4	166259824	rs7661552	TMEM192	0.02139
4	52403639	rs7440594	DCUN1D4	0.02141
1	100626343	rs10875290	CDC14A	0.02146
12	15193473	rs10846152	RERG	0.02146
1	1223804	rs1739855	ACAP3	0.02147
3	49843808	imm_3_49843808	TRAIP	0.02147
10	17052868	rs1687696	CUBN	0.02149
21	41730586	rs469083	MX1	0.02153
20	30512043	rs1555133	NOL4L	0.02166
1	159757967	1kg_1_159757967	HSPA6	0.02167
11	13982361	rs11023049	SPON1	0.02178
15	88982493	rs7165170	CRTC3	0.02179
1	152731196	rs4478801	SHE	0.02181
9	119502960	rs2770150	TLR4	0.02182
10	104606653	rs4409766	C10orf32	0.02183
8	128966261	rs17775239	PVT1	0.02183
2	201783116	rs16836872	CASP10	0.02185
5	131849608	imm_5_131849608	IRF1	0.02192
1	152718044	rs11265622	TDRD10	0.02196
4	42575954	rs17637745	GRXCR1	0.02198
20	47942758	imm_20_47942758	RNF114	0.022
1	180689769	vh_1_180689769	RGSL1	0.02203
19	59886493	seq-rs1654658	LILRP2	0.02204
3	50506839	imm_3_50506839	CACNA2D2	0.02205
12	69574743	rs7310543	PTPRR	0.02213
17	4865057	rs238235	KIF1C	0.02214
8	31619806	rs1081062	NRG1	0.02215
20	1491505	imm_20_1491505	SIRPD	0.02217
22	43399012	rs11913072	PRR5	0.02218
10	5970585	rs6602322	ANKRD16	0.02225
10	35231189	imm_10_35231189	PARD3	0.02231
1	92484532	1kg_1_92484532	RPAP2	0.02232
1	1153667	rs7515488	SDF4	0.02232
4	41334756	rs6830246	LIMCH1	0.02242
1	17470308	imm_1_17470308	PADI3	0.02242
3	192543648	rs1473868	CCDC50	0.02243
3	45921767	imm_3_45921767	LZTFL1	0.02244
9	122632458	imm_9_122632458	PSMD5	0.02244
22	38046217	imm_22_38046217	RPL3	0.02247
12	44332871	rs7135785	ARID2	0.02255
15	48576455	rs10519278	USP8	0.02262
19	60546201	seq-rs12610863	SUV420H2	0.02263
17	23263144	imm_17_23263144	LYRM9	0.02269
1	149061989	rs10305724	ARNT	0.02274
19	38581209	rs889139	PEPD	0.02278
18	75321604	rs7236492	NFATC1	0.02286
12	111669845	rs739744	RPH3A	0.0229
12	6360642	ccc-12-6360642-T-C	LTBR	0.02296
16	48173088	rs4785326	ZNF423	0.02297
2	21115503	rs12720796	APOB	0.02298
1	181720811	imm_1_181720811	SMG7	0.02299
4	37695697	rs7671645	TBC1D1	0.02318
5	217193	rs12514037	PLEKHG4B	0.02326
15	32174657	rs2568532	EMC7	0.02327
5	77424969	rs252751	AP3B1	0.02335
3	50652059	imm_3_50652059	MAPKAPK3	0.02336
5	131750964	imm_5_131750964	SLC22A5	0.02348
7	18483804	rs17347800	HDAC9	0.02349
19	34687643	rs8113045	VSTM2B	0.02351
5	132112855	imm_5_132112855	CCNI2	0.02353
2	33899749	rs11884177	MYADML	0.02353
5	88083373	rs3729703	MEF2C	0.02357
1	235870428	rs1029088	RYR2	0.02357
8	79845523	1kg_8_79845523	IL7	0.02378
21	41763094	rs7279603	TMPRSS2	0.0238
7	111172320	rs718845	DOCK4	0.02382
21	46100061	rs17351433	PCBP3	0.02389
13	41736908	1kg_13_41736908	AKAP11	0.02391
9	21369466	rs4142399	IFNA13	0.02394
8	120295757	rs4871600	MAL2	0.02395
5	153845922	rs6580083	HAND1	0.02399
22	35501557	rs2009667	IFT27	0.02399
17	27612377	rs726502	RHBDL3	0.02406
22	32443589	rs2267271	LARGE	0.0241
19	10229050	rs8111930	MRPL4	0.02415
3	28182767	rs962268	CMC1	0.02417
8	67958674	rs17332410	MCMDC2	0.0242
2	212922548	rs2371573	ERBB4	0.02421
5	1335319	rs7726159	TERT	0.02424
15	76891970	imm_15_76891970	ADAMTS7	0.02431
3	61017828	rs12107512	FHIT	0.02434
5	115005727	rs2303747	TMED7-TICAM2	0.02436
5	140658658	rs10491308	PCDHGA1	0.02437
3	151215986	rs724876	PFN2	0.02444
1	3812563	rs10909830	C1orf174	0.02447
2	233920304	imm_2_233920304	SAG	0.02448
8	28592555	rs240923	EXTL3	0.02452
3	197037656	rs2550257	MUC4	0.02457
7	148220802	rs11984309	EZH2	0.02459
1	117173612	seq-t1d-1-117173612-C-T	PTGFRN	0.02463
11	63841874	rs9787810	TRMT112	0.02463
1	157869097	rs12022626	OR10J5	0.02464
14	101379446	rs8015021	PPP2R5C	0.02472
3	184677420	rs2971460	MCF2L2	0.02474
4	88335542	imm_4_88335542	KLHL8	0.02478
19	60604144	rs11669732	TMEM238	0.02478
5	150460713	imm_5_150460713	ANXA6	0.0248
2	88242104	rs7425197	THNSL2	0.025
10	49991924	rs4558091	VSTM4	0.02501
19	59594879	seq-rs725484	TTYH1	0.02504
5	141355147	rs168331	PCDH12	0.02508
3	36846898	rs12637912	TRANK1	0.02509
16	78210042	rs386965	MAF	0.02512
4	745496	rs13130034	PCGF3	0.02515
10	18384193	rs2488148	SLC39A12-AS1	0.02517
2	128840805	rs936126	HS6ST1	0.02521
7	47450230	rs1704973	TNS3	0.02521
19	18272802	1kg_19_18272802	JUND	0.02523
8	106551281	rs6983550	ZFPM2	0.02524
19	11165404	imm_19_11165404	KANK2	0.02525
9	4733626	rs396861	AK3	0.02527
10	104903643	rs11191582	NT5C2	0.02528
11	68752534	rs7130881	MYEOV	0.02534
5	158552657	imm_5_158552657	RNF145	0.02539
17	22997396	imm_17_22997396	LGALS9	0.02544
12	91028515	rs1658685	C12orf79	0.02546
12	110863292	imm_12_110863292	TMEM116	0.02547
9	92504026	rs10993637	DIRAS2	0.02549
2	152239323	rs6711382	NEB	0.02549
12	91374169	rs11836691	CLLU1OS	0.02557
18	8778498	rs484913	MTCL1	0.02557
5	131950072	imm_5_131950072	RAD50	0.02562
8	79667815	1kg_8_79667815	PKIA	0.02563
2	128289465	rs17040103	WDR33	0.02573
12	54806359	imm_12_54806359	ESYT1	0.02576
2	65470220	imm_2_65470220	SPRED2	0.02578
20	1493468	imm_20_1493468	SIRPB1	0.0258
14	34823378	1kg_14_34823378	PSMA6	0.02584
22	30847431	rs9609429	AP1B1P1	0.02587
8	64131466	rs1378526	GGH	0.02587
5	150182149	imm_5_150182149	IRGM	0.02598
1	101420234	1kg_1_101420234	S1PR1	0.02599
1	44309988	rs942755	KLF17	0.02603
12	64468722	rs971779	RPSAP52	0.02605
5	129071417	rs30302	ADAMTS19	0.02608
1	245721616	rs10925061	OR2W5	0.02609
2	225952373	rs9973944	NYAP2	0.02616
17	63930824	rs11658979	PRKAR1A	0.02617
17	63930824	rs11658979	WIPI1	0.02617
9	27218679	rs10812541	TEK	0.02622
3	38332821	rs2070492	SLC22A14	0.02631
4	52578996	rs225160	LRRC66	0.02633
17	34695767	imm_17_34695767	FBXL20	0.02635
11	120081055	rs9630200	GRIK4	0.02639
3	122634474	vh_3_122634474	POLQ	0.0264
15	99345158	15_99345158	LRRK1	0.0265
9	5176332	imm_9_5176332	INSL6	0.02652
9	35988220	rs1324461	RECK	0.02653
5	174800505	rs4867798	DRD1	0.02654
20	3920756	rs6107386	RNF24	0.02663
14	34660613	1kg_14_34660613	PPP2R3C	0.02668
9	72410553	rs7865398	TRPM3	0.02673
3	49888709	imm_3_49888709	CAMKV	0.02674
3	147858454	rs9852256	PLSCR5	0.02674
8	120883353	imm_8_120883353	TAF2	0.02675
3	49924823	imm_3_49924823	MON1A	0.02678
11	64593392	rs11227112	NAALADL1	0.02682
9	138385622	imm_9_138385622	CARD9	0.02688
12	9934616	seq-rs500221	KLRF2	0.02688
19	50100676	rs405509	APOE	0.02689
9	208183	rs500785	C9orf66	0.0269
4	159850267	rs8396	PPID	0.02691
1	11881803	rs1999594	PLOD1	0.02694
4	4615644	rs13106866	STX18-AS1	0.02697
19	45990855	rs2644898	MIA-RAB4B	0.02704
19	45990855	rs2644898	RAB4B	0.02704
19	45990855	rs2644898	RAB4B-EGLN2	0.02704
7	27131076	imm_7_27131076	HOXA-AS2	0.02705
7	27117253	imm_7_27117253	HOXA3	0.02705
4	168142297	rs1427630	SPOCK3	0.02712
11	110661929	vh_11_110661929	C11orf53	0.02715
9	138418541	imm_9_138418541	SDCCAG3	0.02715
9	138412583	imm_9_138412583	SNAPC4	0.02715
20	6017723	vh_20_6017723	FERMT1	0.02722
10	101338333	rs12573409	ENTPD7	0.02726
7	129857845	rs12672166	CEP41	0.02729
14	68886097	rs1275691	GALNT16	0.02733
17	35852756	rs584828	IGFBP4	0.02734
2	241300548	1kg_2_241300548	AQP12B	0.02748
19	18034603	rs372889	MAST3	0.02754
8	61768322	rs11990117	CHD7	0.02755
22	35963721	imm_22_35963721	RAC2	0.02758
9	129258193	rs10987655	LRSAM1	0.02766
3	46019177	imm_3_46019177	FYCO1	0.02769
13	66370714	rs9571687	PCDH9-AS2	0.0277
1	151025439	imm_1_151025439	LCE1E	0.02781
1	87235343	rs7354923	HS2ST1	0.02785
1	161378828	rs10917682	RGS5	0.02788
5	41495574	rs318082	PLCXD3	0.02789
19	51541646	rs4802307	PPP5C	0.0279
10	5688025	rs4748301	FAM208B	0.02794
16	49251344	imm_16_49251344	NOD2	0.02796
17	16153375	rs9944524	PIGL	0.02801
1	224771448	rs11585765	C1orf95	0.02813
10	13358066	rs861136	UCMA	0.02819
8	119565108	rs2515034	SAMD12	0.02827
3	171587927	rs6786374	SKIL	0.02836
5	7919106	rs17184211	FASTKD3	0.02841
7	44986339	rs6958168	MYO1G	0.02844
11	78503628	rs11237718	TENM4	0.02846
16	76582579	rs423956	CLEC3A	0.02848
1	153348250	imm_1_153348250	EFNA1	0.02849
5	35836304	imm_5_35836304	SPEF2	0.02849
12	110696216	imm_12_110696216	ALDH2	0.02852
20	44069902	imm_20_44069902	MMP9	0.02855
12	15144639	rs10846137	RERG-AS1	0.02866
15	40095075	rs1622949	PLA2G4E	0.02881
20	1574068	imm_20_1574068	SIRPG-AS1	0.02882
17	4777161	rs6065	GP1BA	0.02901
14	34593238	1kg_14_34593238	FAM177A1	0.02906
10	118817550	rs7078160	KIAA1598	0.02912
4	77845911	rs13121538	SHROOM3	0.02917
1	149402479	rs12097169	LYSMD1	0.02919
1	149402479	rs12097169	TNFAIP8L2-SCNM1	0.02919
12	103418532	rs10778338	CHST11	0.0292
12	54653929	seq-NOVEL-4563	RAB5B	0.0292
20	6608393	rs6038577	BMP2	0.02924
1	201925109	rs4951073	ATP2B4	0.02942
9	85807085	rs1982151	RMI1	0.02942
16	11270890	rs7191538	TNP2	0.02944
20	34922679	rs1146265	SOGA1	0.02954
17	37768767	ccc-17-37768767-C-T	STAT3	0.02954
4	52583314	rs13989	SGCB	0.02955
3	43643180	rs9852783	ANO10	0.02962
2	2235424	rs11127366	MYT1L	0.02973
9	85785391	rs296889	HNRNPK	0.02976
10	112015845	rs11195055	MXI1	0.02978
12	110768297	imm_12_110768297	MAPKAPK5	0.0298
3	130925668	rs16862624	TMCC1	0.02981
8	23607616	rs7844736	NKX3-1	0.02991
9	4966186	imm_9_4966186	JAK2	0.02994
7	88389392	rs12674264	ZNF804B	0.02996
19	54137586	19_54137586	DHDH	0.03003
2	189016529	rs10931359	GULP1	0.03004
5	59841224	rs40512	PART1	0.03014
1	16072750	rs904910	SPEN	0.03023
21	29458916	rs2255055	MAP3K7CL	0.03025
12	56378283	imm_12_56378283	OS9	0.03025
4	40499294	rs4861313	NSUN7	0.03032
4	35753071	rs6826501	ARAP2	0.03033
11	67131157	rs1871043	NDUFV1	0.03033
3	160410959	rs7634829	IQCJ	0.03047
18	27917472	rs12607965	RNF138	0.0307
1	219671603	rs9726422	C1orf140	0.03071
12	56425996	ccc-12-56425996-G-A	TSPAN31	0.03075
8	56165070	rs6988356	XKR4	0.03088
2	181248375	rs13035651	SCHLAP1	0.03089
12	122461216	imm_12_122461216	SNRNP35	0.03089
22	28562959	imm_22_28562959	ASCC2	0.03092
1	158666210	rs6688100	COPA	0.03093
5	173423906	1kg_5_173423906	HMP19	0.03099
17	34646921	imm_17_34646921	STAC2	0.03099
16	25684420	rs12325368	HS3ST4	0.03103
19	62695392	rs2074071	ZNF419	0.03104
2	238740674	2_238740674	FAM132B	0.03106
13	43486317	imm_13_43486317	SMIM2-AS1	0.03107
3	67532616	rs7652000	SUCLG2	0.03107
2	201999741	rs9288320	TRAK2	0.03108
16	23599091	rs8054430	PLK1	0.0311
19	9086940	rs7246969	OR7G1	0.03112
14	32441181	rs4982022	NPAS3	0.03113
14	99207349	rs11621243	CYP46A1	0.03114
16	22059951	rs11862108	VWA3A	0.03117
1	32502289	rs1004420	LCK	0.03119
19	15638633	rs4808350	CYP4F12	0.03121
5	169390179	rs4385221	DOCK2	0.03126
2	218963086	seq-rs3816560	SLC11A1	0.03131
10	123315528	rs2912787	FGFR2	0.03138
18	49159204	rs1394466	DCC	0.03148
3	49372288	imm_3_49372288	RHOA	0.0315
2	101754555	imm_2_101754555	MAP4K4	0.03151
9	138276664	imm_9_138276664	QSOX2	0.03161
2	207372833	rs4142223	MDH1B	0.03167
16	23094518	rs7202243	SCNN1G	0.03173
22	38088487	imm_22_38088487	SYNGR1	0.03175
1	93600044	rs771457	DR1	0.03179
9	20930932	rs7042192	FOCAD	0.03183
2	158599643	rs6749356	UPP2	0.03205
7	116225747	rs41741	CAPZA2	0.03206
2	175808274	rs268165	ATP5G3	0.03214
5	150340745	imm_5_150340745	ZNF300P1	0.03224
16	52358455	rs1421085	FTO	0.03226
1	20120261	imm_1_20120261	PLA2G2E	0.03227
4	7574173	rs744356	SORCS2	0.03229
12	56260223	imm_12_56260223	KIF5A	0.03231
12	4974699	rs7977310	KCNA5	0.03234
11	16801500	rs4756865	PLEKHA7	0.03239
9	122486634	imm_9_122486634	MEGF9	0.03244
12	38774997	imm_12_38774997	SLC2A13	0.03247
18	30797532	rs616090	MAPRE2	0.03255
19	8230893	rs36253	CERS4	0.03262
22	35888302	imm_22_35888302	IL2RB	0.03263
3	181130059	rs1524517	PEX5L	0.03266
11	93769990	rs6483341	GPR83	0.03267
1	7778401	imm_1_7778401	PER3	0.03271
9	112249636	rs10817020	SVEP1	0.03277
1	151005866	imm_1_151005866	LCE1F	0.03279
7	30895999	rs7805350	FAM188B	0.03281
7	30895999	rs7805350	INMT-FAM188B	0.03281
5	10512709	rs2088625	ROPN1L	0.03282
10	26745838	rs868093	APBB1IP	0.03287
20	43380182	rs736389	MATN4	0.0329
4	100611038	rs2584448	ADH7	0.03291
8	71514667	rs16937025	NCOA2	0.033
16	74191119	rs12600271	ADAT1	0.03303
1	209039180	rs11119604	KCNH1	0.03312
9	138426594	imm_9_138426594	PMPCA	0.03313
11	18252386	rs11024600	SAA2-SAA4	0.03314
2	33559068	imm_2_33559068	RASGRP3	0.03328
3	16656567	rs12487013	DAZL	0.03331
8	96042780	rs16893776	TP53INP1	0.0334
11	85098049	imm_11_85098049	SYTL2	0.03341
1	229926137	rs12023889	DISC1	0.03342
1	229926137	rs12023889	TSNAX-DISC1	0.03342
8	22976094	rs9644062	TNFRSF10B	0.03358
20	42615075	imm_20_42615075	PKIG	0.03359
9	134997809	rs626713	RALGDS	0.03372
9	111596669	rs13286006	PALM2	0.03374
9	111596669	rs13286006	PALM2-AKAP2	0.03374
5	158603341	imm_5_158603341	UBLCP1	0.03385
17	31349645	rs2075746	CCL15	0.03389
17	31349645	rs2075746	CCL15-CCL14	0.03389
17	8457160	rs9891783	MYH10	0.03393
8	77739494	rs1560845	ZFHX4-AS1	0.03395
1	203136182	rs12025272	NFASC	0.03403
19	12983612	rs8103241	NFIX	0.03413
19	40449090	rs916147	LSR	0.03424
14	50596539	rs8012734	TRIM9	0.03425
14	93633018	vh_14_93633018	IFI27L1	0.03426
17	62957456	rs2916131	PITPNC1	0.03426
12	6306014	imm_12_6306014	PLEKHG6	0.03435
5	76680718	rs2046046	PDE8B	0.03437
22	15695621	rs175151	XKR3	0.03438
15	61675548	rs4074448	USP3-AS1	0.03439
19	2219055	rs12985777	OAZ1	0.03446
19	60291838	seq-rs962197	RDH13	0.03446
1	190584724	seq-VH-137	RGS21	0.03447
4	110400511	rs7672849	COL25A1	0.03454
14	68516713	rs1007407	ACTN1-AS1	0.03457
16	30839900	imm_16_30839900	FBXL19-AS1	0.03457
4	39890949	rs2280307	RHOH	0.03457
17	52896079	rs894622	MSI2	0.03459
1	202305783	rs12046258	SOX13	0.0346
19	59742956	seq-rs35237028	KIR3DX1	0.03464
15	71801265	rs922457	NPTN	0.03475
5	171784834	rs6860574	SH3PXD2B	0.03479
1	245836215	rs1151683	OR2G3	0.03484
20	61849450	imm_20_61849450	ZBTB46	0.03484
16	28844760	imm_16_28844760	RABEP2	0.03486
2	111584481	rs11681263	ACOXL	0.03499
16	69298208	rs8059238	VAC14	0.03503
1	157245220	rs9887904	IFI16	0.03515
8	37792700	rs7823249	GPR124	0.03519
7	75279730	rs11465307	CCL24	0.03535
17	36791710	imm_17_36791710	KRT34	0.03536
19	46332974	rs12974071	CYP2S1	0.03537
17	43167487	rs8081095	TBX21	0.03537
7	14326377	rs6944473	DGKB	0.03549
12	56410304	imm_12_56410304	AGAP2	0.0355
9	85066219	rs12339855	FRMD3	0.03554
1	158736882	rs1268524	SLAMF6	0.03557
7	98688427	rs4729523	MYH16	0.03559
12	107465830	imm_12_107465830	SART3	0.03559
15	71647542	rs11856313	NPTN-IT1	0.03564
1	67387780	imm_1_67387780	C1orf141	0.0357
2	190680413	rs2115553	MSTN	0.03587
4	109942575	rs4956211	ETNPPL	0.03593
19	34797809	rs10411749	POP4	0.03613
13	37143693	rs8001743	TRPC4	0.03613
2	230886066	imm_2_230886066	SP140	0.03614
12	53630291	12_53630291	TESPA1	0.03614
7	48060204	rs10254800	C7orf57	0.03615
3	45588685	rs6791989	LIMD1	0.03618
8	19653309	rs11204068	INTS10	0.03621
4	95781900	rs17021918	PDLIM5	0.03624
20	43484121	1kg_20_43484121	PIGT	0.03627
3	48956028	imm_3_48956028	ARIH2	0.0363
19	6720415	rs10413156	SH2D3A	0.03631
7	1969259	rs11773627	MAD1L1	0.03641
13	25725416	rs8002987	CDK8	0.03648
14	65181654	rs4902408	FUT8	0.0365
1	3401273	rs2821038	MEGF6	0.03661
19	18245709	1kg_19_18245709	KIAA1683	0.03663
12	54795653	imm_12_54795653	RPL41	0.03675
1	228965521	rs3790959	CAPN9	0.03684
3	46592341	imm_3_46592341	TDGF1	0.0369
3	64047912	rs254855	PRICKLE2-AS1	0.03691
20	43409323	1kg_20_43409323	SDC4	0.037
5	168276858	rs12655322	SLIT3	0.03709
1	110050017	rs4111793	GSTM5	0.03712
1	4536627	rs1157688	AJAP1	0.03714
2	20284213	rs4666298	SDC1	0.03714
14	105416726	rs2857373	KIAA0125	0.03718
11	76559573	rs7930391	MYO7A	0.03719
14	74181099	rs10047892	LTBP2	0.03721
11	70710727	seq-rs1441130	SHANK2	0.03721
8	141635761	rs2977486	AGO2	0.03724
8	141635761	rs2977486	RNU6-31P	0.03724
21	33428634	rs933122	IFNAR2	0.03727
11	63329513	rs7122132	C11orf84	0.03732
11	93062261	rs10160552	CEP295	0.03738
21	32893902	rs1782962	TCP10L	0.03741
11	1648197	rs1489945	KRTAP5-6	0.03749
10	132884640	rs7075041	TCERG1L	0.03751
5	114614849	rs267303	PGGT1B	0.03752
4	123519717	seq-NOVEL-8506	ADAD1	0.0376
19	8108373	rs2061776	FBN3	0.03761
9	78644121	rs10781385	PRUNE2	0.03775
17	18112651	rs2746023	FLII	0.03781
19	60381932	seq-rs59224814	SYT5	0.03782
3	46620757	imm_3_46620757	LRRC2	0.03783
3	120307108	rs6779584	IGSF11	0.03784
5	10605709	rs1399831	ANKRD33B	0.03786
13	98802109	rs727263	FKSG29	0.03799
13	98802109	rs727263	UBAC2	0.03799
3	121360561	rs11712811	GSK3B	0.03805
9	34899467	imm_9_34899467	KIAA1045	0.03808
15	28148879	rs4508402	GOLGA8J	0.03811
15	53620813	rs1624779	PYGO1	0.03811
2	208319522	rs4675706	CCNYL1	0.03817
10	30732393	1kg_10_30732393	MAP3K8	0.03818
3	46173392	imm_3_46173392	CCR3	0.03822
10	104584497	rs1004467	CYP17A1	0.0383
7	27105354	imm_7_27105354	HOTAIRM1	0.03831
7	126647066	rs12706769	GRM8	0.03832
14	104382484	rs2841282	CEP170B	0.03835
9	97247123	rs16909865	PTCH1	0.03837
18	42586909	rs3893181	ST8SIA5	0.03837
17	29994955	rs16970117	C17orf102	0.03839
1	117058220	imm_1_117058220	CD2	0.0384
9	122573790	imm_9_122573790	FBXW2	0.03845
16	76922628	rs3924959	WWOX	0.03845
14	68332186	imm_14_68332186	ZFP36L1	0.03845
12	113641992	rs10850369	TBX3	0.03846
8	13154175	rs11998187	DLC1	0.03848
19	2226079	rs2523178	C19orf35	0.03853
13	34694247	rs867503	NBEA	0.03856
5	64617808	rs2287904	ADAMTS6	0.03857
22	35929388	imm_22_35929388	C1QTNF6	0.03857
7	12549605	rs2108554	SCIN	0.03858
9	116718605	imm_9_116718605	TNFSF8	0.03862
7	55187671	rs11506105	EGFR	0.03865
20	33438595	rs6088813	UQCC1	0.03867
19	18608605	rs3764628	KLHL26	0.03872
12	54962317	seq-NOVEL-5808	CS	0.03873
15	61605903	rs11630289	USP3	0.03889
9	113647637	rs4979054	C9orf84	0.03891
14	51441063	rs11157866	GNG2	0.03909
19	53775305	rs6509396	SULT2B1	0.03914
15	79387506	15_79387506	IL16	0.03915
17	56825933	rs11656616	TBX2-AS1	0.03918
10	17318806	rs11254468	VIM	0.03928
1	209776670	rs7527002	RD3	0.03939
19	1057845	1kg_19_1057845	POLR2E	0.03941
12	119966022	rs1796419	OASL	0.03945
13	52338460	rs649523	PCDH8	0.03947
19	19691928	rs11665940	ZNF14	0.03957
2	230785512	imm_2_230785512	SP110	0.03958
1	199431866	rs4915220	IGFN1	0.03962
14	89943551	rs1058903	CALM1	0.03963
22	29490539	rs136337	OSBP2	0.03966
1	224343177	rs12096737	SDE2	0.03972
1	153428418	imm_1_153428418	MUC1	0.03981
19	8375738	rs2967605	2003-02-15	0.03993
8	69480898	rs2048892	C8orf34	0.04
16	30429653	imm_16_30429653	ITGAL	0.04003
14	34434399	1kg_14_34434399	BAZ1A	0.04009
20	44032170	imm_20_44032170	ZNF335	0.0401
3	36837984	rs4624519	DCLK3	0.04026
13	98368727	rs17783627	DOCK9	0.04026
3	14129232	rs2731316	CHCHD4	0.04028
19	56729741	rs2168637	SIGLEC6	0.04033
15	35033039	rs17434975	MEIS2	0.04035
8	41635738	rs4317621	ANK1	0.04036
9	123147049	imm_9_123147049	STOM	0.0404
3	61527850	rs9828525	PTPRG	0.04041
16	73794264	imm_16_73794264	CTRB1	0.04045
15	71911596	rs4886425	TBC1D21	0.04047
1	92279020	1kg_1_92279020	EPHX4	0.04051
17	18161399	rs8080966	SMCR8	0.04053
2	43924439	rs6748810	ABCG8	0.04073
7	27152045	imm_7_27152045	HOXA-AS3	0.04073
7	27152045	imm_7_27152045	HOXA6	0.04073
9	122943661	imm_9_122943661	CNTRL	0.04075
1	55068852	rs7366025	C1orf177	0.04078
15	54081109	rs16976674	NEDD4	0.04081
10	56111157	rs7911634	PCDH15	0.04081
12	108714980	imm_12_108714980	TRPV4	0.04082
21	29873539	rs363486	GRIK1	0.04084
11	76047695	rs1320646	LRRC32	0.04085
15	64497313	rs7174378	MAP2K1	0.04088
4	147781104	vh_4_147781104	POU4F2	0.04092
1	31950282	rs12401511	COL16A1	0.04094
12	54851078	imm_12_54851078	SMARCC2	0.04101
20	48021040	imm_20_48021040	SNAI1	0.04114
11	2445918	rs12296050	KCNQ1	0.04115
2	15959454	rs2693006	MYCNUT	0.04116
19	38822176	rs2059876	CHST8	0.04121
3	58131216	imm_3_58131216	FLNB	0.04127
12	46536127	rs7305032	VDR	0.04152
1	199308260	imm_1_199308260	CACNA1S	0.04177
7	99177712	rs2741872	CYP3A7	0.04178
12	9638733	imm_12_9638733	CLEC2D	0.04182
14	54814563	rs10146637	FBXO34	0.04189
3	21874336	rs12487689	ZNF385D-AS2	0.04189
2	233854098	imm_2_233854098	ATG16L1	0.04192
3	127164091	rs4340655	ROPN1B	0.04205
21	44579788	rs2236441	C21orf2	0.04216
2	230214956	rs7605496	DNER	0.04216
16	73162342	rs3935784	GLG1	0.04221
4	780757	rs11722977	CPLX1	0.04224
17	56337375	rs17594273	BCAS3	0.04237
5	102471988	1kg_5_102471988	GIN1	0.04256
2	61267687	imm_2_61267687	AHSA2	0.04257
17	8073488	rs3826543	CTC1	0.0426
7	27167430	imm_7_27167430	HOXA7	0.04268
1	12783336	rs1736763	PRAMEF2	0.04269
16	12356323	rs746557	SNX29	0.04273
3	64433972	rs17070791	ADAMTS9-AS1	0.0428
22	28987148	imm_22_28987148	LIF	0.04281
1	78653637	rs575007	PTGFR	0.04298
1	154214259	imm_1_154214259	ARHGEF2	0.043
1	196768309	seq-t1d-1-196768309-A-G	ATP6V1G3	0.043
9	99822516	rs874610	NANS	0.0431
5	9570081	rs7735345	CTD-2201E9.1	0.04326
5	9570081	rs7735345	SEMA5A	0.04326
9	88231097	rs11141391	ZCCHC6	0.04329
15	22446482	rs7497278	NPAP1	0.0433
10	106776080	rs11192286	SORCS3	0.04335
16	87650240	rs7186136	ACSF3	0.04338
17	37633729	imm_17_37633729	STAT5B	0.04343
1	205204608	seq-rs2153438	FCAMR	0.04344
9	27565785	rs1948522	C9orf72	0.04345
1	205167887	seq-rs12129555	FAIM3	0.04346
13	43307919	imm_13_43307919	LACC1	0.0435
15	64318418	rs8039508	MEGF11	0.04352
3	66517358	vh_3_66517358	LRIG1	0.04353
17	473657	vh_17_473657	VPS53	0.04356
13	30225521	rs10507393	ALOX5AP	0.04368
12	113300743	rs4113925	TBX5	0.0437
15	70352841	rs10518987	PARP6	0.04376
1	85544597	rs233100	BCL10	0.04379
14	49285107	rs12434721	KLHDC1	0.04381
1	112766379	rs1618606	CTTNBP2NL	0.04394
2	203481149	rs17637266	WDR12	0.04401
2	100946243	rs4851391	NPAS2	0.04403
1	91763075	rs12125947	CDC7	0.04408
21	41616503	21_41616503	FAM3B	0.04413
19	63556291	rs893184	A1BG	0.04415
19	63556291	rs893184	A1BG-AS1	0.04415
2	218452148	rs3791943	TNS1	0.04416
1	235059751	rs6682427	MTR	0.04425
22	49335059	rs131779	KLHDC7B	0.04433
17	37942658	imm_17_37942658	NAGLU	0.04444
12	56494864	imm_12_56494864	AVIL	0.04454
3	11522695	rs2442793	ATG7	0.04456
1	7913723	imm_1_7913723	TNFRSF9	0.04466
2	45962449	rs11125041	PRKCE	0.04473
1	165678008	rs864537	CD247	0.04477
3	46225656	imm_3_46225656	CCR1	0.04487
4	123652051	imm_4_123652051	IL2	0.04491
11	47292896	rs7944584	MADD	0.04494
4	21015103	rs12648371	KCNIP4	0.045
20	19441981	rs6112434	SLC24A3	0.04512
5	167794147	rs7723533	WWC1	0.04512
5	132011118	imm_5_132011118	IL13	0.04524
2	172198760	rs10185928	DYNC1I2	0.04535
4	46557591	rs6447515	COX7B2	0.0454
8	18718981	rs2632839	PSD3	0.04556
18	54478472	rs6420554	MALT1	0.04557
21	43889389	rs2838334	HSF2BP	0.0456
17	78182052	rs12600791	WDR45B	0.0456
2	100385566	imm_2_100385566	CHST10	0.04562
8	99328817	rs10105510	NIPAL2	0.04562
3	49796773	imm_3_49796773	IP6K1	0.04563
17	16806800	rs4985700	TNFRSF13B	0.04567
19	18657655	rs35322184	CRTC1	0.04568
2	84280855	rs6736384	FUNDC2P2	0.04569
8	49045452	rs9657054	MCM4	0.04572
9	122749983	imm_9_122749983	TRAF1	0.04574
2	30688489	rs1869424	LCLAT1	0.04577
12	78679731	rs2491343	PAWR	0.04578
11	36448767	rs570676	RAG1	0.04579
1	158660529	rs12086448	VANGL2	0.04591
20	61766145	imm_20_61766145	RTEL1	0.04592
20	61766145	imm_20_61766145	RTEL1-TNFRSF6B	0.04592
12	80351035	rs10467043	PPFIA2	0.04594
19	1051507	19-1051507-AA-DELETION	GPX4	0.04596
7	25001725	rs12538491	OSBPL3	0.04602
22	31185200	rs5749441	BPIFC	0.04608
22	28991480	imm_22_28991480	OSM	0.04608
5	40623228	imm_5_40623228	PTGER4	0.04617
2	109012791	rs9653456	EDAR	0.04624
5	60549258	rs34635	CTC-436P18.1	0.04635
16	22998479	rs11647067	USP31	0.04635
7	78031372	rs10230681	MAGI2	0.04638
15	58776283	rs999449	RORA	0.04638
8	82196417	rs10504732	PAG1	0.04639
1	12156341	rs976881	TNFRSF1B	0.04645
22	36322650	rs4547623	GGA1	0.04651
1	68188998	rs11209183	GNG12-AS1	0.04651
4	100686034	rs4699383	MTTP	0.04654
3	63461822	rs17068844	SYNPR	0.04656
3	63461822	rs17068844	SYNPR-AS1	0.04656
1	205737551	rs1571344	CR1	0.04659
8	90872136	rs16900627	RIPK2	0.04663
14	20340183	rs2273708	RNASE1	0.04675
12	62638358	rs10878098	SRGAP1	0.04675
13	30429009	13_30429009	TEX26	0.04683
16	10603372	rs1990716	EMP2	0.04688
5	72394010	rs3864261	FCHO2	0.04692
1	11806318	rs12567136	CLCN6	0.04693
1	101173643	1kg_1_101173643	SLC30A7	0.04701
1	163731409	rs16845709	LRRC52	0.04704
17	35424820	imm_17_35424820	CSF3	0.04712
7	101662361	rs449806	CUX1	0.04715
2	140771550	rs598786	LRP1B	0.04718
14	71772717	rs12891167	RGS6	0.04718
8	144958616	rs34099611	SCRIB	0.0472
17	77601681	rs9916764	RFNG	0.04727
11	67934304	rs667126	LRP5	0.04733
12	56462687	imm_12_56462687	TSFM	0.04738
16	1518985	rs3784826	IFT140	0.04744
1	101122762	1kg_1_101122762	EXTL2	0.04754
5	133892498	rs329122	JADE2	0.04759
20	47375387	rs237733	ZNFX1	0.04761
1	207830713	rs713073	CAMK1G	0.04769
2	20342651	rs7589798	PUM2	0.04775
18	30700433	rs506619	DTNA	0.0482
2	234100808	imm_2_234100808	USP40	0.04821
1	156653770	rs2188102	OR10T2	0.04827
17	71520806	rs2665993	EVPL	0.04847
3	197787935	rs11185546	FBXO45	0.0485
2	49075319	rs12473181	FSHR	0.04852
5	179181380	rs502729	SQSTM1	0.04852
9	128187728	rs7021581	MVB12B	0.04865
18	31930105	rs7227247	RPRD1A	0.04874
4	46676975	rs17641660	GABRA4	0.0488
20	52216542	rs3787557	CYP24A1	0.04885
8	8135489	rs2955587	FAM86B3P	0.04893
1	68486723	rs1360181	WLS	0.04894
9	140111180	rs3812541	CACNA1B	0.04901
1	2502965	imm_1_2502965	FAM213B	0.04905
17	31298326	rs4796141	LYZL6	0.04912
16	47042416	rs9928557	SIAH1	0.04912
5	38828243	rs7706715	OSMR-AS1	0.04918
8	33528443	vh_8_33528443	RNF122	0.04919
14	56046498	rs17700385	TMEM260	0.0493
1	159600170	1kg_1_159600170	SDHC	0.04933
5	132145206	imm_5_132145206	2017-09-08	0.04937
9	8421163	rs2381798	PTPRD	0.0494
3	32895905	imm_3_32895905	TRIM71	0.04942
16	84313969	rs11639661	C16orf74	0.04948
1	11859991	rs7554327	NPPB	0.04955
13	30483928	rs9315093	TEX26-AS1	0.04957
15	95181904	rs7163534	SPATA8-AS1	0.04958
5	135308451	rs31535	IL9	0.0496
9	122763278	imm_9_122763278	C5	0.04967
4	15682190	rs884227	PROM1	0.04969
1	150858577	imm_1_150858577	LCE3D	0.04973
19	40154669	rs7257107	ZNF792	0.04989
19	7800732	rs573223	EVI5L	0.04993
5	135776766	rs1499772	TRPC7	0.04994
